# Supplementary material for: PRDX2 removal inhibits the cell cycle and autophagy in colorectal cancer cells
Source: Aging (Albany NY). 2020 Jul 20;12(16):16390–409. doi: 10.18632/aging.103690 (PMC7485722; doi:10.18632/aging.103690)
Supplement: Supplementary File 1 [file aging-12-103690-s002..txt]

Gene stable ID	Gene stable ID version	Transcript stable ID	Transcript stable ID version	Protein stable ID	Gene name
ENSG00000002587	ENSG00000002587.10	ENST00000002596	ENST00000002596.6	ENSP00000002596	HS3ST1
ENSG00000002587	ENSG00000002587.10	ENST00000514690	ENST00000514690.5	ENSP00000425673	HS3ST1
ENSG00000002587	ENSG00000002587.10	ENST00000510712	ENST00000510712.1	ENSP00000422629	HS3ST1
ENSG00000011426	ENSG00000011426.11	ENST00000265748	ENST00000265748.7	ENSP00000265748	ANLN
ENSG00000011426	ENSG00000011426.11	ENST00000396068	ENST00000396068.6	ENSP00000379380	ANLN
ENSG00000011426	ENSG00000011426.11	ENST00000424865	ENST00000424865.1	ENSP00000404979	ANLN
ENSG00000011426	ENSG00000011426.11	ENST00000418118	ENST00000418118.1	ENSP00000406584	ANLN
ENSG00000011426	ENSG00000011426.11	ENST00000460598	ENST00000460598.1		ANLN
ENSG00000011426	ENSG00000011426.11	ENST00000429082	ENST00000429082.1	ENSP00000398712	ANLN
ENSG00000011426	ENSG00000011426.11	ENST00000441696	ENST00000441696.5	ENSP00000397465	ANLN
ENSG00000011426	ENSG00000011426.11	ENST00000452877	ENST00000452877.5	ENSP00000413441	ANLN
ENSG00000011426	ENSG00000011426.11	ENST00000495714	ENST00000495714.1		ANLN
ENSG00000011426	ENSG00000011426.11	ENST00000428612	ENST00000428612.5	ENSP00000413522	ANLN
ENSG00000011426	ENSG00000011426.11	ENST00000446635	ENST00000446635.5	ENSP00000400777	ANLN
ENSG00000011426	ENSG00000011426.11	ENST00000457743	ENST00000457743.1	ENSP00000399553	ANLN
ENSG00000011426	ENSG00000011426.11	ENST00000491782	ENST00000491782.1		ANLN
ENSG00000012983	ENSG00000012983.11	ENST00000554990	ENST00000554990.5		MAP4K5
ENSG00000012983	ENSG00000012983.11	ENST00000013125	ENST00000013125.8	ENSP00000013125	MAP4K5
ENSG00000012983	ENSG00000012983.11	ENST00000557124	ENST00000557124.1		MAP4K5
ENSG00000012983	ENSG00000012983.11	ENST00000557210	ENST00000557210.5		MAP4K5
ENSG00000012983	ENSG00000012983.11	ENST00000554091	ENST00000554091.5	ENSP00000451926	MAP4K5
ENSG00000012983	ENSG00000012983.11	ENST00000557578	ENST00000557578.1		MAP4K5
ENSG00000012983	ENSG00000012983.11	ENST00000555216	ENST00000555216.5	ENSP00000452289	MAP4K5
ENSG00000012983	ENSG00000012983.11	ENST00000557390	ENST00000557390.5	ENSP00000451980	MAP4K5
ENSG00000012983	ENSG00000012983.11	ENST00000554066	ENST00000554066.1		MAP4K5
ENSG00000012983	ENSG00000012983.11	ENST00000554273	ENST00000554273.1	ENSP00000451452	MAP4K5
ENSG00000024526	ENSG00000024526.17	ENST00000456315	ENST00000456315.7	ENSP00000412292	DEPDC1
ENSG00000024526	ENSG00000024526.17	ENST00000370966	ENST00000370966.9	ENSP00000360005	DEPDC1
ENSG00000024526	ENSG00000024526.17	ENST00000488146	ENST00000488146.5		DEPDC1
ENSG00000024526	ENSG00000024526.17	ENST00000489862	ENST00000489862.1	ENSP00000436464	DEPDC1
ENSG00000024526	ENSG00000024526.17	ENST00000525124	ENST00000525124.1	ENSP00000431477	DEPDC1
ENSG00000029153	ENSG00000029153.14	ENST00000544915	ENST00000544915.5	ENSP00000442438	ARNTL2
ENSG00000029153	ENSG00000029153.14	ENST00000395901	ENST00000395901.6	ENSP00000379238	ARNTL2
ENSG00000029153	ENSG00000029153.14	ENST00000546179	ENST00000546179.5	ENSP00000438545	ARNTL2
ENSG00000029153	ENSG00000029153.14	ENST00000311001	ENST00000311001.9	ENSP00000312247	ARNTL2
ENSG00000029153	ENSG00000029153.14	ENST00000261178	ENST00000261178.9	ENSP00000261178	ARNTL2
ENSG00000029153	ENSG00000029153.14	ENST00000266503	ENST00000266503.9	ENSP00000266503	ARNTL2
ENSG00000029153	ENSG00000029153.14	ENST00000457040	ENST00000457040.6	ENSP00000400185	ARNTL2
ENSG00000029153	ENSG00000029153.14	ENST00000539558	ENST00000539558.1		ARNTL2
ENSG00000029153	ENSG00000029153.14	ENST00000542388	ENST00000542388.1	ENSP00000445836	ARNTL2
ENSG00000035862	ENSG00000035862.12	ENST00000585421	ENST00000585421.5	ENSP00000467584	TIMP2
ENSG00000035862	ENSG00000035862.12	ENST00000536189	ENST00000536189.6	ENSP00000441724	TIMP2
ENSG00000035862	ENSG00000035862.12	ENST00000262768	ENST00000262768.11	ENSP00000262768	TIMP2
ENSG00000035862	ENSG00000035862.12	ENST00000586057	ENST00000586057.5	ENSP00000468296	TIMP2
ENSG00000035862	ENSG00000035862.12	ENST00000592761	ENST00000592761.2	ENSP00000464930	TIMP2
ENSG00000052802	ENSG00000052802.13	ENST00000261507	ENST00000261507.11	ENSP00000261507	MSMO1
ENSG00000052802	ENSG00000052802.13	ENST00000507013	ENST00000507013.5	ENSP00000425241	MSMO1
ENSG00000052802	ENSG00000052802.13	ENST00000393766	ENST00000393766.6	ENSP00000377361	MSMO1
ENSG00000052802	ENSG00000052802.13	ENST00000504317	ENST00000504317.1	ENSP00000423633	MSMO1
ENSG00000052802	ENSG00000052802.13	ENST00000505270	ENST00000505270.1	ENSP00000425112	MSMO1
ENSG00000054267	ENSG00000054267.22	ENST00000474953	ENST00000474953.5	ENSP00000420620	ARID4B
ENSG00000054267	ENSG00000054267.22	ENST00000366603	ENST00000366603.6	ENSP00000355562	ARID4B
ENSG00000054267	ENSG00000054267.22	ENST00000349213	ENST00000349213.7	ENSP00000264184	ARID4B
ENSG00000054267	ENSG00000054267.22	ENST00000264183	ENST00000264183.9	ENSP00000264183	ARID4B
ENSG00000054267	ENSG00000054267.22	ENST00000421364	ENST00000421364.5	ENSP00000394663	ARID4B
ENSG00000054267	ENSG00000054267.22	ENST00000474401	ENST00000474401.1		ARID4B
ENSG00000054267	ENSG00000054267.22	ENST00000491632	ENST00000491632.5		ARID4B
ENSG00000054267	ENSG00000054267.22	ENST00000444620	ENST00000444620.2	ENSP00000416063	ARID4B
ENSG00000054267	ENSG00000054267.22	ENST00000494543	ENST00000494543.1		ARID4B
ENSG00000054267	ENSG00000054267.22	ENST00000471257	ENST00000471257.5		ARID4B
ENSG00000054267	ENSG00000054267.22	ENST00000418304	ENST00000418304.1	ENSP00000391497	ARID4B
ENSG00000054267	ENSG00000054267.22	ENST00000466653	ENST00000466653.1		ARID4B
ENSG00000054267	ENSG00000054267.22	ENST00000462969	ENST00000462969.1		ARID4B
ENSG00000054793	ENSG00000054793.14	ENST00000311637	ENST00000311637.9	ENSP00000309086	ATP9A
ENSG00000054793	ENSG00000054793.14	ENST00000338821	ENST00000338821.6	ENSP00000342481	ATP9A
ENSG00000054793	ENSG00000054793.14	ENST00000477492	ENST00000477492.1		ATP9A
ENSG00000055332	ENSG00000055332.18	ENST00000233057	ENST00000233057.9	ENSP00000233057	EIF2AK2
ENSG00000055332	ENSG00000055332.18	ENST00000647926	ENST00000647926.1	ENSP00000497534	EIF2AK2
ENSG00000055332	ENSG00000055332.18	ENST00000405334	ENST00000405334.5	ENSP00000385014	EIF2AK2
ENSG00000055332	ENSG00000055332.18	ENST00000462861	ENST00000462861.1		EIF2AK2
ENSG00000055332	ENSG00000055332.18	ENST00000496059	ENST00000496059.1		EIF2AK2
ENSG00000055332	ENSG00000055332.18	ENST00000411537	ENST00000411537.6	ENSP00000393921	EIF2AK2
ENSG00000055332	ENSG00000055332.18	ENST00000390013	ENST00000390013.3	ENSP00000374663	EIF2AK2
ENSG00000055332	ENSG00000055332.18	ENST00000395127	ENST00000395127.6	ENSP00000378559	EIF2AK2
ENSG00000058085	ENSG00000058085.15	ENST00000493293	ENST00000493293.5	ENSP00000432063	LAMC2
ENSG00000058085	ENSG00000058085.15	ENST00000264144	ENST00000264144.5	ENSP00000264144	LAMC2
ENSG00000058085	ENSG00000058085.15	ENST00000461729	ENST00000461729.1		LAMC2
ENSG00000058085	ENSG00000058085.15	ENST00000476255	ENST00000476255.1		LAMC2
ENSG00000064666	ENSG00000064666.15	ENST00000263097	ENST00000263097.9	ENSP00000263097	CNN2
ENSG00000064666	ENSG00000064666.15	ENST00000562015	ENST00000562015.5	ENSP00000479188	CNN2
ENSG00000064666	ENSG00000064666.15	ENST00000348419	ENST00000348419.7	ENSP00000340129	CNN2
ENSG00000064666	ENSG00000064666.15	ENST00000565096	ENST00000565096.6	ENSP00000457968	CNN2
ENSG00000064666	ENSG00000064666.15	ENST00000569352	ENST00000569352.6	ENSP00000468577	CNN2
ENSG00000064666	ENSG00000064666.15	ENST00000562958	ENST00000562958.6	ENSP00000456436	CNN2
ENSG00000064666	ENSG00000064666.15	ENST00000568865	ENST00000568865.3	ENSP00000458137	CNN2
ENSG00000064666	ENSG00000064666.15	ENST00000606983	ENST00000606983.5	ENSP00000484749	CNN2
ENSG00000064666	ENSG00000064666.15	ENST00000562075	ENST00000562075.6	ENSP00000455777	CNN2
ENSG00000064666	ENSG00000064666.15	ENST00000607102	ENST00000607102.1	ENSP00000475175	CNN2
ENSG00000064666	ENSG00000064666.15	ENST00000566695	ENST00000566695.5	ENSP00000484533	CNN2
ENSG00000064666	ENSG00000064666.15	ENST00000564572	ENST00000564572.1		CNN2
ENSG00000065361	ENSG00000065361.15	ENST00000643266	ENST00000643266.1	ENSP00000495453	ERBB3
ENSG00000065361	ENSG00000065361.15	ENST00000643518	ENST00000643518.1		ERBB3
ENSG00000065361	ENSG00000065361.15	ENST00000549282	ENST00000549282.5	ENSP00000448636	ERBB3
ENSG00000065361	ENSG00000065361.15	ENST00000549061	ENST00000549061.5	ENSP00000449138	ERBB3
ENSG00000065361	ENSG00000065361.15	ENST00000267101	ENST00000267101.7	ENSP00000267101	ERBB3
ENSG00000065361	ENSG00000065361.15	ENST00000411731	ENST00000411731.6	ENSP00000415753	ERBB3
ENSG00000065361	ENSG00000065361.15	ENST00000550869	ENST00000550869.5	ENSP00000448671	ERBB3
ENSG00000065361	ENSG00000065361.15	ENST00000551085	ENST00000551085.5	ENSP00000448483	ERBB3
ENSG00000065361	ENSG00000065361.15	ENST00000546884	ENST00000546884.1		ERBB3
ENSG00000065361	ENSG00000065361.15	ENST00000551242	ENST00000551242.5	ENSP00000447510	ERBB3
ENSG00000065361	ENSG00000065361.15	ENST00000549672	ENST00000549672.5	ENSP00000449713	ERBB3
ENSG00000065361	ENSG00000065361.15	ENST00000415288	ENST00000415288.6	ENSP00000408340	ERBB3
ENSG00000065361	ENSG00000065361.15	ENST00000549472	ENST00000549472.1		ERBB3
ENSG00000065361	ENSG00000065361.15	ENST00000546748	ENST00000546748.1		ERBB3
ENSG00000065361	ENSG00000065361.15	ENST00000551176	ENST00000551176.1		ERBB3
ENSG00000065361	ENSG00000065361.15	ENST00000549205	ENST00000549205.1		ERBB3
ENSG00000065361	ENSG00000065361.15	ENST00000550828	ENST00000550828.1	ENSP00000482073	ERBB3
ENSG00000065361	ENSG00000065361.15	ENST00000550070	ENST00000550070.6	ENSP00000448946	ERBB3
ENSG00000065361	ENSG00000065361.15	ENST00000549644	ENST00000549644.1		ERBB3
ENSG00000065361	ENSG00000065361.15	ENST00000553131	ENST00000553131.5	ENSP00000449129	ERBB3
ENSG00000065361	ENSG00000065361.15	ENST00000548709	ENST00000548709.1		ERBB3
ENSG00000065361	ENSG00000065361.15	ENST00000549832	ENST00000549832.1	ENSP00000448729	ERBB3
ENSG00000065361	ENSG00000065361.15	ENST00000552691	ENST00000552691.1		ERBB3
ENSG00000065613	ENSG00000065613.15	ENST00000369755	ENST00000369755.4	ENSP00000358770	SLK
ENSG00000065613	ENSG00000065613.15	ENST00000335753	ENST00000335753.8	ENSP00000336824	SLK
ENSG00000065613	ENSG00000065613.15	ENST00000474260	ENST00000474260.1		SLK
ENSG00000065613	ENSG00000065613.15	ENST00000672560	ENST00000672560.1	ENSP00000500051	SLK
ENSG00000067064	ENSG00000067064.11	ENST00000429642	ENST00000429642.2	ENSP00000401879	IDI1
ENSG00000067064	ENSG00000067064.11	ENST00000381344	ENST00000381344.7	ENSP00000370748	IDI1
ENSG00000067064	ENSG00000067064.11	ENST00000491735	ENST00000491735.1		IDI1
ENSG00000067064	ENSG00000067064.11	ENST00000427898	ENST00000427898.5	ENSP00000404771	IDI1
ENSG00000067064	ENSG00000067064.11	ENST00000482091	ENST00000482091.1		IDI1
ENSG00000070756	ENSG00000070756.16	ENST00000518293	ENST00000518293.5	ENSP00000430716	PABPC1
ENSG00000070756	ENSG00000070756.16	ENST00000520868	ENST00000520868.5	ENSP00000428021	PABPC1
ENSG00000070756	ENSG00000070756.16	ENST00000318607	ENST00000318607.10	ENSP00000313007	PABPC1
ENSG00000070756	ENSG00000070756.16	ENST00000519004	ENST00000519004.5	ENSP00000429594	PABPC1
ENSG00000070756	ENSG00000070756.16	ENST00000522387	ENST00000522387.5	ENSP00000429395	PABPC1
ENSG00000070756	ENSG00000070756.16	ENST00000523636	ENST00000523636.5	ENSP00000428948	PABPC1
ENSG00000070756	ENSG00000070756.16	ENST00000517990	ENST00000517990.5	ENSP00000428030	PABPC1
ENSG00000070756	ENSG00000070756.16	ENST00000522658	ENST00000522658.5	ENSP00000428840	PABPC1
ENSG00000070756	ENSG00000070756.16	ENST00000519848	ENST00000519848.1		PABPC1
ENSG00000070756	ENSG00000070756.16	ENST00000517403	ENST00000517403.5	ENSP00000428190	PABPC1
ENSG00000070756	ENSG00000070756.16	ENST00000519596	ENST00000519596.5		PABPC1
ENSG00000070756	ENSG00000070756.16	ENST00000518716	ENST00000518716.1		PABPC1
ENSG00000070756	ENSG00000070756.16	ENST00000519622	ENST00000519622.5	ENSP00000427805	PABPC1
ENSG00000070756	ENSG00000070756.16	ENST00000519100	ENST00000519100.5	ENSP00000427914	PABPC1
ENSG00000070756	ENSG00000070756.16	ENST00000517921	ENST00000517921.1		PABPC1
ENSG00000070756	ENSG00000070756.16	ENST00000523555	ENST00000523555.5	ENSP00000429892	PABPC1
ENSG00000070756	ENSG00000070756.16	ENST00000518196	ENST00000518196.5	ENSP00000430159	PABPC1
ENSG00000070756	ENSG00000070756.16	ENST00000521865	ENST00000521865.5	ENSP00000429119	PABPC1
ENSG00000070756	ENSG00000070756.16	ENST00000520142	ENST00000520142.1	ENSP00000430012	PABPC1
ENSG00000070756	ENSG00000070756.16	ENST00000522720	ENST00000522720.1	ENSP00000429790	PABPC1
ENSG00000070756	ENSG00000070756.16	ENST00000521067	ENST00000521067.1	ENSP00000428937	PABPC1
ENSG00000070756	ENSG00000070756.16	ENST00000520804	ENST00000520804.1	ENSP00000428749	PABPC1
ENSG00000070756	ENSG00000070756.16	ENST00000519363	ENST00000519363.1	ENSP00000429032	PABPC1
ENSG00000070756	ENSG00000070756.16	ENST00000610907	ENST00000610907.1	ENSP00000478108	PABPC1
ENSG00000072571	ENSG00000072571.20	ENST00000520345	ENST00000520345.5	ENSP00000428481	HMMR
ENSG00000072571	ENSG00000072571.20	ENST00000522094	ENST00000522094.5	ENSP00000428406	HMMR
ENSG00000072571	ENSG00000072571.20	ENST00000353866	ENST00000353866.7	ENSP00000185942	HMMR
ENSG00000072571	ENSG00000072571.20	ENST00000393915	ENST00000393915.9	ENSP00000377492	HMMR
ENSG00000072571	ENSG00000072571.20	ENST00000432118	ENST00000432118.6	ENSP00000402673	HMMR
ENSG00000072571	ENSG00000072571.20	ENST00000521108	ENST00000521108.5		HMMR
ENSG00000072571	ENSG00000072571.20	ENST00000358715	ENST00000358715.3	ENSP00000351554	HMMR
ENSG00000072571	ENSG00000072571.20	ENST00000517936	ENST00000517936.1		HMMR
ENSG00000078401	ENSG00000078401.7	ENST00000379375	ENST00000379375.6	ENSP00000368683	EDN1
ENSG00000078804	ENSG00000078804.13	ENST00000374810	ENST00000374810.8	ENSP00000363943	TP53INP2
ENSG00000078804	ENSG00000078804.13	ENST00000374809	ENST00000374809.6	ENSP00000363942	TP53INP2
ENSG00000078804	ENSG00000078804.13	ENST00000451665	ENST00000451665.5	ENSP00000395784	TP53INP2
ENSG00000078804	ENSG00000078804.13	ENST00000414082	ENST00000414082.1	ENSP00000404410	TP53INP2
ENSG00000086061	ENSG00000086061.16	ENST00000330899	ENST00000330899.5	ENSP00000369127	DNAJA1
ENSG00000086061	ENSG00000086061.16	ENST00000495015	ENST00000495015.5		DNAJA1
ENSG00000086061	ENSG00000086061.16	ENST00000465677	ENST00000465677.1		DNAJA1
ENSG00000087074	ENSG00000087074.8	ENST00000200453	ENST00000200453.6	ENSP00000200453	PPP1R15A
ENSG00000087074	ENSG00000087074.8	ENST00000600406	ENST00000600406.1	ENSP00000469239	PPP1R15A
ENSG00000087253	ENSG00000087253.13	ENST00000262134	ENST00000262134.10	ENSP00000262134	LPCAT2
ENSG00000087253	ENSG00000087253.13	ENST00000566911	ENST00000566911.1		LPCAT2
ENSG00000087253	ENSG00000087253.13	ENST00000564084	ENST00000564084.1	ENSP00000457496	LPCAT2
ENSG00000087253	ENSG00000087253.13	ENST00000566915	ENST00000566915.5		LPCAT2
ENSG00000087253	ENSG00000087253.13	ENST00000563095	ENST00000563095.5		LPCAT2
ENSG00000087253	ENSG00000087253.13	ENST00000566375	ENST00000566375.1		LPCAT2
ENSG00000087253	ENSG00000087253.13	ENST00000565056	ENST00000565056.1		LPCAT2
ENSG00000087253	ENSG00000087253.13	ENST00000562299	ENST00000562299.1		LPCAT2
ENSG00000090621	ENSG00000090621.14	ENST00000372862	ENST00000372862.7	ENSP00000361953	PABPC4
ENSG00000090621	ENSG00000090621.14	ENST00000372858	ENST00000372858.8	ENSP00000361949	PABPC4
ENSG00000090621	ENSG00000090621.14	ENST00000372857	ENST00000372857.7	ENSP00000361948	PABPC4
ENSG00000090621	ENSG00000090621.14	ENST00000372856	ENST00000372856.7	ENSP00000361947	PABPC4
ENSG00000090621	ENSG00000090621.14	ENST00000530186	ENST00000530186.1	ENSP00000436407	PABPC4
ENSG00000090621	ENSG00000090621.14	ENST00000421687	ENST00000421687.6	ENSP00000398267	PABPC4
ENSG00000090621	ENSG00000090621.14	ENST00000484555	ENST00000484555.1		PABPC4
ENSG00000090621	ENSG00000090621.14	ENST00000525045	ENST00000525045.5		PABPC4
ENSG00000090621	ENSG00000090621.14	ENST00000527718	ENST00000527718.1	ENSP00000436566	PABPC4
ENSG00000090621	ENSG00000090621.14	ENST00000477556	ENST00000477556.1		PABPC4
ENSG00000090621	ENSG00000090621.14	ENST00000461578	ENST00000461578.1		PABPC4
ENSG00000090621	ENSG00000090621.14	ENST00000483770	ENST00000483770.1		PABPC4
ENSG00000090621	ENSG00000090621.14	ENST00000525669	ENST00000525669.5		PABPC4
ENSG00000090621	ENSG00000090621.14	ENST00000470443	ENST00000470443.5	ENSP00000436391	PABPC4
ENSG00000090621	ENSG00000090621.14	ENST00000513632	ENST00000513632.2		PABPC4
ENSG00000090621	ENSG00000090621.14	ENST00000525751	ENST00000525751.5		PABPC4
ENSG00000090621	ENSG00000090621.14	ENST00000474378	ENST00000474378.1	ENSP00000431383	PABPC4
ENSG00000090621	ENSG00000090621.14	ENST00000529216	ENST00000529216.1		PABPC4
ENSG00000090621	ENSG00000090621.14	ENST00000492519	ENST00000492519.1		PABPC4
ENSG00000090621	ENSG00000090621.14	ENST00000451091	ENST00000451091.2	ENSP00000406675	PABPC4
ENSG00000090621	ENSG00000090621.14	ENST00000531243	ENST00000531243.2	ENSP00000436698	PABPC4
ENSG00000090621	ENSG00000090621.14	ENST00000468476	ENST00000468476.1		PABPC4
ENSG00000090621	ENSG00000090621.14	ENST00000437136	ENST00000437136.5	ENSP00000408559	PABPC4
ENSG00000090621	ENSG00000090621.14	ENST00000492468	ENST00000492468.5		PABPC4
ENSG00000090621	ENSG00000090621.14	ENST00000482028	ENST00000482028.5		PABPC4
ENSG00000092140	ENSG00000092140.16	ENST00000206595	ENST00000206595.11	ENSP00000206595	G2E3
ENSG00000092140	ENSG00000092140.16	ENST00000550944	ENST00000550944.5	ENSP00000448745	G2E3
ENSG00000092140	ENSG00000092140.16	ENST00000544007	ENST00000544007.5		G2E3
ENSG00000092140	ENSG00000092140.16	ENST00000438909	ENST00000438909.6	ENSP00000391068	G2E3
ENSG00000092140	ENSG00000092140.16	ENST00000552488	ENST00000552488.1		G2E3
ENSG00000092140	ENSG00000092140.16	ENST00000648008	ENST00000648008.1	ENSP00000497335	G2E3
ENSG00000092140	ENSG00000092140.16	ENST00000553504	ENST00000553504.5	ENSP00000451653	G2E3
ENSG00000092140	ENSG00000092140.16	ENST00000554714	ENST00000554714.5	ENSP00000451147	G2E3
ENSG00000092140	ENSG00000092140.16	ENST00000547532	ENST00000547532.5	ENSP00000446615	G2E3
ENSG00000092140	ENSG00000092140.16	ENST00000555429	ENST00000555429.1	ENSP00000452275	G2E3
ENSG00000092140	ENSG00000092140.16	ENST00000549553	ENST00000549553.1		G2E3
ENSG00000092140	ENSG00000092140.16	ENST00000552515	ENST00000552515.5	ENSP00000448515	G2E3
ENSG00000092140	ENSG00000092140.16	ENST00000548934	ENST00000548934.1	ENSP00000446535	G2E3
ENSG00000092140	ENSG00000092140.16	ENST00000547638	ENST00000547638.1		G2E3
ENSG00000092140	ENSG00000092140.16	ENST00000549159	ENST00000549159.1		G2E3
ENSG00000092621	ENSG00000092621.12	ENST00000641597	ENST00000641597.1	ENSP00000493382	PHGDH
ENSG00000092621	ENSG00000092621.12	ENST00000493622	ENST00000493622.5	ENSP00000493433	PHGDH
ENSG00000092621	ENSG00000092621.12	ENST00000641720	ENST00000641720.1	ENSP00000492948	PHGDH
ENSG00000092621	ENSG00000092621.12	ENST00000641023	ENST00000641023.1	ENSP00000493175	PHGDH
ENSG00000092621	ENSG00000092621.12	ENST00000642041	ENST00000642041.1	ENSP00000493415	PHGDH
ENSG00000092621	ENSG00000092621.12	ENST00000641947	ENST00000641947.1	ENSP00000492994	PHGDH
ENSG00000092621	ENSG00000092621.12	ENST00000641213	ENST00000641213.1	ENSP00000493079	PHGDH
ENSG00000092621	ENSG00000092621.12	ENST00000641074	ENST00000641074.1	ENSP00000493446	PHGDH
ENSG00000092621	ENSG00000092621.12	ENST00000496756	ENST00000496756.2		PHGDH
ENSG00000092621	ENSG00000092621.12	ENST00000641115	ENST00000641115.1	ENSP00000493264	PHGDH
ENSG00000092621	ENSG00000092621.12	ENST00000642021	ENST00000642021.1		PHGDH
ENSG00000092621	ENSG00000092621.12	ENST00000641491	ENST00000641491.1	ENSP00000493187	PHGDH
ENSG00000092621	ENSG00000092621.12	ENST00000369409	ENST00000369409.9	ENSP00000358417	PHGDH
ENSG00000092621	ENSG00000092621.12	ENST00000641513	ENST00000641513.1	ENSP00000493398	PHGDH
ENSG00000092621	ENSG00000092621.12	ENST00000641573	ENST00000641573.1		PHGDH
ENSG00000092621	ENSG00000092621.12	ENST00000641587	ENST00000641587.1	ENSP00000493453	PHGDH
ENSG00000092621	ENSG00000092621.12	ENST00000641570	ENST00000641570.1	ENSP00000493213	PHGDH
ENSG00000092621	ENSG00000092621.12	ENST00000641891	ENST00000641891.1	ENSP00000493288	PHGDH
ENSG00000092621	ENSG00000092621.12	ENST00000641375	ENST00000641375.1	ENSP00000493089	PHGDH
ENSG00000092621	ENSG00000092621.12	ENST00000462324	ENST00000462324.2		PHGDH
ENSG00000092621	ENSG00000092621.12	ENST00000641371	ENST00000641371.1	ENSP00000493305	PHGDH
ENSG00000092621	ENSG00000092621.12	ENST00000641272	ENST00000641272.1	ENSP00000493432	PHGDH
ENSG00000092621	ENSG00000092621.12	ENST00000641247	ENST00000641247.1	ENSP00000492955	PHGDH
ENSG00000092621	ENSG00000092621.12	ENST00000641756	ENST00000641756.1	ENSP00000493147	PHGDH
ENSG00000092621	ENSG00000092621.12	ENST00000641711	ENST00000641711.1		PHGDH
ENSG00000092621	ENSG00000092621.12	ENST00000641927	ENST00000641927.1		PHGDH
ENSG00000092621	ENSG00000092621.12	ENST00000641314	ENST00000641314.1		PHGDH
ENSG00000092621	ENSG00000092621.12	ENST00000369407	ENST00000369407.3		PHGDH
ENSG00000092621	ENSG00000092621.12	ENST00000641811	ENST00000641811.1	ENSP00000493296	PHGDH
ENSG00000092621	ENSG00000092621.12	ENST00000641847	ENST00000641847.1		PHGDH
ENSG00000092621	ENSG00000092621.12	ENST00000641455	ENST00000641455.1		PHGDH
ENSG00000092621	ENSG00000092621.12	ENST00000469443	ENST00000469443.2		PHGDH
ENSG00000092621	ENSG00000092621.12	ENST00000641939	ENST00000641939.1		PHGDH
ENSG00000092621	ENSG00000092621.12	ENST00000482968	ENST00000482968.1		PHGDH
ENSG00000099282	ENSG00000099282.10	ENST00000373290	ENST00000373290.7	ENSP00000362387	TSPAN15
ENSG00000099282	ENSG00000099282.10	ENST00000478112	ENST00000478112.1		TSPAN15
ENSG00000099282	ENSG00000099282.10	ENST00000475069	ENST00000475069.5		TSPAN15
ENSG00000099282	ENSG00000099282.10	ENST00000452130	ENST00000452130.1	ENSP00000404528	TSPAN15
ENSG00000099282	ENSG00000099282.10	ENST00000490083	ENST00000490083.5		TSPAN15
ENSG00000099282	ENSG00000099282.10	ENST00000486093	ENST00000486093.5		TSPAN15
ENSG00000099282	ENSG00000099282.10	ENST00000459981	ENST00000459981.1		TSPAN15
ENSG00000099282	ENSG00000099282.10	ENST00000470508	ENST00000470508.1		TSPAN15
ENSG00000100364	ENSG00000100364.18	ENST00000336156	ENST00000336156.9	ENSP00000336720	KIAA0930
ENSG00000100364	ENSG00000100364.18	ENST00000423262	ENST00000423262.5	ENSP00000399125	KIAA0930
ENSG00000100364	ENSG00000100364.18	ENST00000251993	ENST00000251993.11	ENSP00000251993	KIAA0930
ENSG00000100364	ENSG00000100364.18	ENST00000391627	ENST00000391627.6	ENSP00000375485	KIAA0930
ENSG00000100364	ENSG00000100364.18	ENST00000488038	ENST00000488038.5		KIAA0930
ENSG00000100364	ENSG00000100364.18	ENST00000483374	ENST00000483374.1		KIAA0930
ENSG00000100364	ENSG00000100364.18	ENST00000498418	ENST00000498418.5		KIAA0930
ENSG00000100364	ENSG00000100364.18	ENST00000474515	ENST00000474515.5		KIAA0930
ENSG00000100364	ENSG00000100364.18	ENST00000493003	ENST00000493003.1		KIAA0930
ENSG00000100364	ENSG00000100364.18	ENST00000440039	ENST00000440039.5	ENSP00000402514	KIAA0930
ENSG00000100364	ENSG00000100364.18	ENST00000414854	ENST00000414854.5	ENSP00000403030	KIAA0930
ENSG00000100364	ENSG00000100364.18	ENST00000424508	ENST00000424508.5	ENSP00000392752	KIAA0930
ENSG00000100364	ENSG00000100364.18	ENST00000486640	ENST00000486640.5		KIAA0930
ENSG00000100364	ENSG00000100364.18	ENST00000417906	ENST00000417906.1	ENSP00000395994	KIAA0930
ENSG00000100364	ENSG00000100364.18	ENST00000496226	ENST00000496226.1	ENSP00000477454	KIAA0930
ENSG00000100364	ENSG00000100364.18	ENST00000492273	ENST00000492273.1	ENSP00000477148	KIAA0930
ENSG00000100422	ENSG00000100422.14	ENST00000216264	ENST00000216264.13	ENSP00000216264	CERK
ENSG00000100422	ENSG00000100422.14	ENST00000443629	ENST00000443629.5	ENSP00000400859	CERK
ENSG00000100422	ENSG00000100422.14	ENST00000471929	ENST00000471929.1		CERK
ENSG00000100422	ENSG00000100422.14	ENST00000460254	ENST00000460254.1		CERK
ENSG00000100867	ENSG00000100867.14	ENST00000553896	ENST00000553896.5		DHRS2
ENSG00000100867	ENSG00000100867.14	ENST00000432832	ENST00000432832.6	ENSP00000401213	DHRS2
ENSG00000100867	ENSG00000100867.14	ENST00000250383	ENST00000250383.10	ENSP00000250383	DHRS2
ENSG00000100867	ENSG00000100867.14	ENST00000556701	ENST00000556701.5		DHRS2
ENSG00000100867	ENSG00000100867.14	ENST00000344777	ENST00000344777.11	ENSP00000344674	DHRS2
ENSG00000100867	ENSG00000100867.14	ENST00000556729	ENST00000556729.1		DHRS2
ENSG00000100867	ENSG00000100867.14	ENST00000557535	ENST00000557535.5	ENSP00000451895	DHRS2
ENSG00000100867	ENSG00000100867.14	ENST00000553600	ENST00000553600.1	ENSP00000451485	DHRS2
ENSG00000100867	ENSG00000100867.14	ENST00000556550	ENST00000556550.1		DHRS2
ENSG00000100867	ENSG00000100867.14	ENST00000611765	ENST00000611765.4	ENSP00000481607	DHRS2
ENSG00000101608	ENSG00000101608.12	ENST00000579226	ENST00000579226.5	ENSP00000462171	MYL12A
ENSG00000101608	ENSG00000101608.12	ENST00000217652	ENST00000217652.7	ENSP00000217652	MYL12A
ENSG00000101608	ENSG00000101608.12	ENST00000580353	ENST00000580353.1		MYL12A
ENSG00000101608	ENSG00000101608.12	ENST00000578611	ENST00000578611.5	ENSP00000463614	MYL12A
ENSG00000101608	ENSG00000101608.12	ENST00000585090	ENST00000585090.1		MYL12A
ENSG00000101608	ENSG00000101608.12	ENST00000583449	ENST00000583449.1	ENSP00000462865	MYL12A
ENSG00000101608	ENSG00000101608.12	ENST00000608786	ENST00000608786.1		MYL12A
ENSG00000101608	ENSG00000101608.12	ENST00000578562	ENST00000578562.6	ENSP00000463009	MYL12A
ENSG00000101608	ENSG00000101608.12	ENST00000577510	ENST00000577510.5		MYL12A
ENSG00000101608	ENSG00000101608.12	ENST00000580887	ENST00000580887.5	ENSP00000464359	MYL12A
ENSG00000101608	ENSG00000101608.12	ENST00000578038	ENST00000578038.1		MYL12A
ENSG00000101608	ENSG00000101608.12	ENST00000536605	ENST00000536605.1	ENSP00000441231	MYL12A
ENSG00000101856	ENSG00000101856.10	ENST00000217971	ENST00000217971.8	ENSP00000217971	PGRMC1
ENSG00000101856	ENSG00000101856.10	ENST00000535419	ENST00000535419.2	ENSP00000442821	PGRMC1
ENSG00000103034	ENSG00000103034.14	ENST00000568999	ENST00000568999.5	ENSP00000454745	NDRG4
ENSG00000103034	ENSG00000103034.14	ENST00000564207	ENST00000564207.5	ENSP00000454956	NDRG4
ENSG00000103034	ENSG00000103034.14	ENST00000562764	ENST00000562764.5	ENSP00000455465	NDRG4
ENSG00000103034	ENSG00000103034.14	ENST00000258187	ENST00000258187.9	ENSP00000258187	NDRG4
ENSG00000103034	ENSG00000103034.14	ENST00000569404	ENST00000569404.5	ENSP00000454893	NDRG4
ENSG00000103034	ENSG00000103034.14	ENST00000569539	ENST00000569539.5	ENSP00000457435	NDRG4
ENSG00000103034	ENSG00000103034.14	ENST00000564126	ENST00000564126.5	ENSP00000454216	NDRG4
ENSG00000103034	ENSG00000103034.14	ENST00000562725	ENST00000562725.5		NDRG4
ENSG00000103034	ENSG00000103034.14	ENST00000565304	ENST00000565304.5	ENSP00000454693	NDRG4
ENSG00000103034	ENSG00000103034.14	ENST00000567667	ENST00000567667.5	ENSP00000454509	NDRG4
ENSG00000103034	ENSG00000103034.14	ENST00000394282	ENST00000394282.8	ENSP00000377823	NDRG4
ENSG00000103034	ENSG00000103034.14	ENST00000566065	ENST00000566065.5		NDRG4
ENSG00000103034	ENSG00000103034.14	ENST00000564867	ENST00000564867.5	ENSP00000457638	NDRG4
ENSG00000103034	ENSG00000103034.14	ENST00000567454	ENST00000567454.5	ENSP00000455054	NDRG4
ENSG00000103034	ENSG00000103034.14	ENST00000569578	ENST00000569578.5		NDRG4
ENSG00000103034	ENSG00000103034.14	ENST00000421602	ENST00000421602.6		NDRG4
ENSG00000103034	ENSG00000103034.14	ENST00000561779	ENST00000561779.5	ENSP00000458092	NDRG4
ENSG00000103034	ENSG00000103034.14	ENST00000565430	ENST00000565430.5	ENSP00000455324	NDRG4
ENSG00000103034	ENSG00000103034.14	ENST00000567063	ENST00000567063.5	ENSP00000454274	NDRG4
ENSG00000103034	ENSG00000103034.14	ENST00000566041	ENST00000566041.5	ENSP00000454767	NDRG4
ENSG00000103034	ENSG00000103034.14	ENST00000566061	ENST00000566061.5	ENSP00000456583	NDRG4
ENSG00000103034	ENSG00000103034.14	ENST00000565434	ENST00000565434.5	ENSP00000456400	NDRG4
ENSG00000103034	ENSG00000103034.14	ENST00000564486	ENST00000564486.5	ENSP00000455660	NDRG4
ENSG00000103034	ENSG00000103034.14	ENST00000561724	ENST00000561724.5	ENSP00000456135	NDRG4
ENSG00000103034	ENSG00000103034.14	ENST00000561720	ENST00000561720.5		NDRG4
ENSG00000103034	ENSG00000103034.14	ENST00000566192	ENST00000566192.5	ENSP00000454410	NDRG4
ENSG00000103034	ENSG00000103034.14	ENST00000565088	ENST00000565088.5	ENSP00000457413	NDRG4
ENSG00000103034	ENSG00000103034.14	ENST00000568640	ENST00000568640.5	ENSP00000456338	NDRG4
ENSG00000103034	ENSG00000103034.14	ENST00000563317	ENST00000563317.5		NDRG4
ENSG00000103034	ENSG00000103034.14	ENST00000568464	ENST00000568464.5	ENSP00000454372	NDRG4
ENSG00000103034	ENSG00000103034.14	ENST00000563022	ENST00000563022.5		NDRG4
ENSG00000103034	ENSG00000103034.14	ENST00000562930	ENST00000562930.5	ENSP00000455518	NDRG4
ENSG00000103034	ENSG00000103034.14	ENST00000563978	ENST00000563978.5	ENSP00000455541	NDRG4
ENSG00000103034	ENSG00000103034.14	ENST00000569923	ENST00000569923.5	ENSP00000457119	NDRG4
ENSG00000103034	ENSG00000103034.14	ENST00000356752	ENST00000356752.8	ENSP00000349193	NDRG4
ENSG00000103034	ENSG00000103034.14	ENST00000563799	ENST00000563799.5	ENSP00000458113	NDRG4
ENSG00000103034	ENSG00000103034.14	ENST00000562999	ENST00000562999.5	ENSP00000455806	NDRG4
ENSG00000103034	ENSG00000103034.14	ENST00000570248	ENST00000570248.5	ENSP00000457659	NDRG4
ENSG00000103034	ENSG00000103034.14	ENST00000562731	ENST00000562731.5	ENSP00000456863	NDRG4
ENSG00000103034	ENSG00000103034.14	ENST00000566585	ENST00000566585.5		NDRG4
ENSG00000103034	ENSG00000103034.14	ENST00000564960	ENST00000564960.1		NDRG4
ENSG00000103034	ENSG00000103034.14	ENST00000568424	ENST00000568424.1	ENSP00000458032	NDRG4
ENSG00000103034	ENSG00000103034.14	ENST00000566656	ENST00000566656.5	ENSP00000457678	NDRG4
ENSG00000103034	ENSG00000103034.14	ENST00000566618	ENST00000566618.5	ENSP00000456641	NDRG4
ENSG00000103034	ENSG00000103034.14	ENST00000561738	ENST00000561738.5	ENSP00000454811	NDRG4
ENSG00000103034	ENSG00000103034.14	ENST00000565981	ENST00000565981.5		NDRG4
ENSG00000103034	ENSG00000103034.14	ENST00000568005	ENST00000568005.1		NDRG4
ENSG00000103034	ENSG00000103034.14	ENST00000569026	ENST00000569026.1	ENSP00000455421	NDRG4
ENSG00000103034	ENSG00000103034.14	ENST00000561681	ENST00000561681.5		NDRG4
ENSG00000103034	ENSG00000103034.14	ENST00000569408	ENST00000569408.1	ENSP00000454221	NDRG4
ENSG00000103034	ENSG00000103034.14	ENST00000562350	ENST00000562350.1		NDRG4
ENSG00000103034	ENSG00000103034.14	ENST00000561730	ENST00000561730.1		NDRG4
ENSG00000103034	ENSG00000103034.14	ENST00000566265	ENST00000566265.1		NDRG4
ENSG00000103034	ENSG00000103034.14	ENST00000563209	ENST00000563209.1		NDRG4
ENSG00000103034	ENSG00000103034.14	ENST00000394279	ENST00000394279.6	ENSP00000377820	NDRG4
ENSG00000103042	ENSG00000103042.9	ENST00000570101	ENST00000570101.5	ENSP00000454646	SLC38A7
ENSG00000103042	ENSG00000103042.9	ENST00000219320	ENST00000219320.9	ENSP00000219320	SLC38A7
ENSG00000103042	ENSG00000103042.9	ENST00000564100	ENST00000564100.5	ENSP00000454325	SLC38A7
ENSG00000103042	ENSG00000103042.9	ENST00000566598	ENST00000566598.5	ENSP00000455119	SLC38A7
ENSG00000103042	ENSG00000103042.9	ENST00000564010	ENST00000564010.5	ENSP00000455362	SLC38A7
ENSG00000103042	ENSG00000103042.9	ENST00000566953	ENST00000566953.5		SLC38A7
ENSG00000103042	ENSG00000103042.9	ENST00000562149	ENST00000562149.5		SLC38A7
ENSG00000103042	ENSG00000103042.9	ENST00000569209	ENST00000569209.1		SLC38A7
ENSG00000103042	ENSG00000103042.9	ENST00000565785	ENST00000565785.5	ENSP00000457988	SLC38A7
ENSG00000103042	ENSG00000103042.9	ENST00000570214	ENST00000570214.5	ENSP00000456464	SLC38A7
ENSG00000103042	ENSG00000103042.9	ENST00000562397	ENST00000562397.5	ENSP00000455490	SLC38A7
ENSG00000103042	ENSG00000103042.9	ENST00000563196	ENST00000563196.5	ENSP00000454734	SLC38A7
ENSG00000103042	ENSG00000103042.9	ENST00000564391	ENST00000564391.1	ENSP00000457462	SLC38A7
ENSG00000103042	ENSG00000103042.9	ENST00000564720	ENST00000564720.5		SLC38A7
ENSG00000103042	ENSG00000103042.9	ENST00000567930	ENST00000567930.1		SLC38A7
ENSG00000103042	ENSG00000103042.9	ENST00000564964	ENST00000564964.1		SLC38A7
ENSG00000103126	ENSG00000103126.15	ENST00000461023	ENST00000461023.5		AXIN1
ENSG00000103126	ENSG00000103126.15	ENST00000262320	ENST00000262320.8	ENSP00000262320	AXIN1
ENSG00000103126	ENSG00000103126.15	ENST00000354866	ENST00000354866.7	ENSP00000346935	AXIN1
ENSG00000103126	ENSG00000103126.15	ENST00000457798	ENST00000457798.1	ENSP00000416835	AXIN1
ENSG00000103126	ENSG00000103126.15	ENST00000481769	ENST00000481769.1		AXIN1
ENSG00000104408	ENSG00000104408.10	ENST00000523674	ENST00000523674.1		EIF3E
ENSG00000104408	ENSG00000104408.10	ENST00000522352	ENST00000522352.5	ENSP00000428170	EIF3E
ENSG00000104408	ENSG00000104408.10	ENST00000220849	ENST00000220849.10	ENSP00000220849	EIF3E
ENSG00000104408	ENSG00000104408.10	ENST00000519030	ENST00000519030.5	ENSP00000428796	EIF3E
ENSG00000104408	ENSG00000104408.10	ENST00000521614	ENST00000521614.5		EIF3E
ENSG00000104408	ENSG00000104408.10	ENST00000519517	ENST00000519517.5		EIF3E
ENSG00000104408	ENSG00000104408.10	ENST00000519627	ENST00000519627.1	ENSP00000430839	EIF3E
ENSG00000104408	ENSG00000104408.10	ENST00000519413	ENST00000519413.1		EIF3E
ENSG00000104408	ENSG00000104408.10	ENST00000522445	ENST00000522445.5	ENSP00000430709	EIF3E
ENSG00000104408	ENSG00000104408.10	ENST00000523646	ENST00000523646.1		EIF3E
ENSG00000104408	ENSG00000104408.10	ENST00000521440	ENST00000521440.5	ENSP00000430152	EIF3E
ENSG00000104408	ENSG00000104408.10	ENST00000518442	ENST00000518442.5		EIF3E
ENSG00000104408	ENSG00000104408.10	ENST00000518100	ENST00000518100.5	ENSP00000429327	EIF3E
ENSG00000104408	ENSG00000104408.10	ENST00000522887	ENST00000522887.1	ENSP00000430649	EIF3E
ENSG00000104408	ENSG00000104408.10	ENST00000521297	ENST00000521297.1	ENSP00000429968	EIF3E
ENSG00000104408	ENSG00000104408.10	ENST00000518345	ENST00000518345.1	ENSP00000430678	EIF3E
ENSG00000104408	ENSG00000104408.10	ENST00000518634	ENST00000518634.1		EIF3E
ENSG00000104408	ENSG00000104408.10	ENST00000522088	ENST00000522088.1		EIF3E
ENSG00000108298	ENSG00000108298.11	ENST00000225430	ENST00000225430.9	ENSP00000225430	RPL19
ENSG00000108298	ENSG00000108298.11	ENST00000579374	ENST00000579374.5	ENSP00000463985	RPL19
ENSG00000108298	ENSG00000108298.11	ENST00000577741	ENST00000577741.2		RPL19
ENSG00000108298	ENSG00000108298.11	ENST00000579260	ENST00000579260.5	ENSP00000464538	RPL19
ENSG00000108298	ENSG00000108298.11	ENST00000582193	ENST00000582193.5	ENSP00000462938	RPL19
ENSG00000108298	ENSG00000108298.11	ENST00000585199	ENST00000585199.1		RPL19
ENSG00000108828	ENSG00000108828.16	ENST00000355653	ENST00000355653.8	ENSP00000347872	VAT1
ENSG00000108828	ENSG00000108828.16	ENST00000592388	ENST00000592388.1	ENSP00000465239	VAT1
ENSG00000108828	ENSG00000108828.16	ENST00000587173	ENST00000587173.5	ENSP00000465946	VAT1
ENSG00000108828	ENSG00000108828.16	ENST00000420567	ENST00000420567.7	ENSP00000408553	VAT1
ENSG00000108828	ENSG00000108828.16	ENST00000587147	ENST00000587147.1	ENSP00000468621	VAT1
ENSG00000108828	ENSG00000108828.16	ENST00000590924	ENST00000590924.5	ENSP00000466322	VAT1
ENSG00000108828	ENSG00000108828.16	ENST00000589709	ENST00000589709.1	ENSP00000467131	VAT1
ENSG00000108828	ENSG00000108828.16	ENST00000589828	ENST00000589828.1	ENSP00000468146	VAT1
ENSG00000108828	ENSG00000108828.16	ENST00000587062	ENST00000587062.1	ENSP00000468401	VAT1
ENSG00000108846	ENSG00000108846.16	ENST00000515707	ENST00000515707.1	ENSP00000422786	ABCC3
ENSG00000108846	ENSG00000108846.16	ENST00000513511	ENST00000513511.5	ENSP00000425697	ABCC3
ENSG00000108846	ENSG00000108846.16	ENST00000427699	ENST00000427699.5	ENSP00000395160	ABCC3
ENSG00000108846	ENSG00000108846.16	ENST00000285238	ENST00000285238.13	ENSP00000285238	ABCC3
ENSG00000108846	ENSG00000108846.16	ENST00000502426	ENST00000502426.5	ENSP00000427073	ABCC3
ENSG00000108846	ENSG00000108846.16	ENST00000505699	ENST00000505699.5	ENSP00000427521	ABCC3
ENSG00000108846	ENSG00000108846.16	ENST00000515585	ENST00000515585.1	ENSP00000424981	ABCC3
ENSG00000108846	ENSG00000108846.16	ENST00000513589	ENST00000513589.1		ABCC3
ENSG00000108846	ENSG00000108846.16	ENST00000571855	ENST00000571855.1		ABCC3
ENSG00000108846	ENSG00000108846.16	ENST00000515070	ENST00000515070.1		ABCC3
ENSG00000108846	ENSG00000108846.16	ENST00000503304	ENST00000503304.1		ABCC3
ENSG00000108846	ENSG00000108846.16	ENST00000510633	ENST00000510633.5	ENSP00000422058	ABCC3
ENSG00000108846	ENSG00000108846.16	ENST00000506464	ENST00000506464.5		ABCC3
ENSG00000108846	ENSG00000108846.16	ENST00000513745	ENST00000513745.1	ENSP00000421755	ABCC3
ENSG00000108846	ENSG00000108846.16	ENST00000510891	ENST00000510891.1		ABCC3
ENSG00000108846	ENSG00000108846.16	ENST00000503337	ENST00000503337.1		ABCC3
ENSG00000108846	ENSG00000108846.16	ENST00000508929	ENST00000508929.1		ABCC3
ENSG00000108846	ENSG00000108846.16	ENST00000504586	ENST00000504586.1		ABCC3
ENSG00000109586	ENSG00000109586.12	ENST00000265000	ENST00000265000.9	ENSP00000265000	GALNT7
ENSG00000109586	ENSG00000109586.12	ENST00000512285	ENST00000512285.5	ENSP00000427050	GALNT7
ENSG00000109586	ENSG00000109586.12	ENST00000502407	ENST00000502407.1		GALNT7
ENSG00000109586	ENSG00000109586.12	ENST00000505308	ENST00000505308.5	ENSP00000427095	GALNT7
ENSG00000109586	ENSG00000109586.12	ENST00000506317	ENST00000506317.1		GALNT7
ENSG00000109586	ENSG00000109586.12	ENST00000503213	ENST00000503213.1	ENSP00000427341	GALNT7
ENSG00000109586	ENSG00000109586.12	ENST00000515862	ENST00000515862.1		GALNT7
ENSG00000110042	ENSG00000110042.8	ENST00000532982	ENST00000532982.5	ENSP00000434055	DTX4
ENSG00000110042	ENSG00000110042.8	ENST00000227451	ENST00000227451.4	ENSP00000227451	DTX4
ENSG00000110042	ENSG00000110042.8	ENST00000531902	ENST00000531902.1		DTX4
ENSG00000110042	ENSG00000110042.8	ENST00000527475	ENST00000527475.1		DTX4
ENSG00000110092	ENSG00000110092.4	ENST00000227507	ENST00000227507.3	ENSP00000227507	CCND1
ENSG00000110092	ENSG00000110092.4	ENST00000539241	ENST00000539241.1		CCND1
ENSG00000110092	ENSG00000110092.4	ENST00000536559	ENST00000536559.1	ENSP00000438482	CCND1
ENSG00000110092	ENSG00000110092.4	ENST00000535993	ENST00000535993.1		CCND1
ENSG00000110092	ENSG00000110092.4	ENST00000545484	ENST00000545484.1		CCND1
ENSG00000110092	ENSG00000110092.4	ENST00000542367	ENST00000542367.1		CCND1
ENSG00000110700	ENSG00000110700.7	ENST00000531008	ENST00000531008.5		RPS13
ENSG00000110700	ENSG00000110700.7	ENST00000531908	ENST00000531908.5		RPS13
ENSG00000110700	ENSG00000110700.7	ENST00000228140	ENST00000228140.6	ENSP00000228140	RPS13
ENSG00000110700	ENSG00000110700.7	ENST00000526895	ENST00000526895.5		RPS13
ENSG00000110700	ENSG00000110700.7	ENST00000525634	ENST00000525634.6	ENSP00000435777	RPS13
ENSG00000110700	ENSG00000110700.7	ENST00000525828	ENST00000525828.1		RPS13
ENSG00000110700	ENSG00000110700.7	ENST00000533969	ENST00000533969.1	ENSP00000432096	RPS13
ENSG00000110700	ENSG00000110700.7	ENST00000527571	ENST00000527571.1		RPS13
ENSG00000110700	ENSG00000110700.7	ENST00000534329	ENST00000534329.1		RPS13
ENSG00000110700	ENSG00000110700.7	ENST00000528074	ENST00000528074.1		RPS13
ENSG00000110841	ENSG00000110841.14	ENST00000538433	ENST00000538433.5	ENSP00000442462	PPFIBP1
ENSG00000110841	ENSG00000110841.14	ENST00000545381	ENST00000545381.5	ENSP00000445822	PPFIBP1
ENSG00000110841	ENSG00000110841.14	ENST00000545334	ENST00000545334.5	ENSP00000438036	PPFIBP1
ENSG00000110841	ENSG00000110841.14	ENST00000540114	ENST00000540114.5	ENSP00000444304	PPFIBP1
ENSG00000110841	ENSG00000110841.14	ENST00000541633	ENST00000541633.5		PPFIBP1
ENSG00000110841	ENSG00000110841.14	ENST00000537927	ENST00000537927.5	ENSP00000445425	PPFIBP1
ENSG00000110841	ENSG00000110841.14	ENST00000318304	ENST00000318304.12	ENSP00000314724	PPFIBP1
ENSG00000110841	ENSG00000110841.14	ENST00000535047	ENST00000535047.5	ENSP00000444046	PPFIBP1
ENSG00000110841	ENSG00000110841.14	ENST00000542629	ENST00000542629.5	ENSP00000443442	PPFIBP1
ENSG00000110841	ENSG00000110841.14	ENST00000228425	ENST00000228425.11	ENSP00000228425	PPFIBP1
ENSG00000110841	ENSG00000110841.14	ENST00000535575	ENST00000535575.1	ENSP00000437438	PPFIBP1
ENSG00000110841	ENSG00000110841.14	ENST00000542187	ENST00000542187.1	ENSP00000445132	PPFIBP1
ENSG00000110841	ENSG00000110841.14	ENST00000534917	ENST00000534917.1		PPFIBP1
ENSG00000110841	ENSG00000110841.14	ENST00000537261	ENST00000537261.1	ENSP00000443324	PPFIBP1
ENSG00000110841	ENSG00000110841.14	ENST00000619325	ENST00000619325.1	ENSP00000479763	PPFIBP1
ENSG00000110841	ENSG00000110841.14	ENST00000540503	ENST00000540503.1		PPFIBP1
ENSG00000110841	ENSG00000110841.14	ENST00000539326	ENST00000539326.1	ENSP00000438174	PPFIBP1
ENSG00000110841	ENSG00000110841.14	ENST00000540256	ENST00000540256.1		PPFIBP1
ENSG00000111348	ENSG00000111348.9	ENST00000228945	ENST00000228945.9	ENSP00000228945	ARHGDIB
ENSG00000111348	ENSG00000111348.9	ENST00000536592	ENST00000536592.5	ENSP00000445185	ARHGDIB
ENSG00000111348	ENSG00000111348.9	ENST00000541644	ENST00000541644.5	ENSP00000444860	ARHGDIB
ENSG00000111348	ENSG00000111348.9	ENST00000539131	ENST00000539131.1		ARHGDIB
ENSG00000111348	ENSG00000111348.9	ENST00000541546	ENST00000541546.5	ENSP00000440560	ARHGDIB
ENSG00000111348	ENSG00000111348.9	ENST00000545895	ENST00000545895.5	ENSP00000445263	ARHGDIB
ENSG00000111348	ENSG00000111348.9	ENST00000535676	ENST00000535676.1		ARHGDIB
ENSG00000111348	ENSG00000111348.9	ENST00000541380	ENST00000541380.5	ENSP00000437454	ARHGDIB
ENSG00000111348	ENSG00000111348.9	ENST00000542276	ENST00000542276.1	ENSP00000445450	ARHGDIB
ENSG00000111912	ENSG00000111912.20	ENST00000368357	ENST00000368357.7	ENSP00000357341	NCOA7
ENSG00000111912	ENSG00000111912.20	ENST00000453302	ENST00000453302.5	ENSP00000403643	NCOA7
ENSG00000111912	ENSG00000111912.20	ENST00000417494	ENST00000417494.5	ENSP00000406363	NCOA7
ENSG00000111912	ENSG00000111912.20	ENST00000229634	ENST00000229634.13	ENSP00000229634	NCOA7
ENSG00000111912	ENSG00000111912.20	ENST00000428318	ENST00000428318.1	ENSP00000407426	NCOA7
ENSG00000111912	ENSG00000111912.20	ENST00000487635	ENST00000487635.1		NCOA7
ENSG00000111912	ENSG00000111912.20	ENST00000419660	ENST00000419660.1	ENSP00000408211	NCOA7
ENSG00000111912	ENSG00000111912.20	ENST00000433571	ENST00000433571.2		NCOA7
ENSG00000111912	ENSG00000111912.20	ENST00000438495	ENST00000438495.6	ENSP00000398268	NCOA7
ENSG00000111912	ENSG00000111912.20	ENST00000444128	ENST00000444128.2	ENSP00000407684	NCOA7
ENSG00000111912	ENSG00000111912.20	ENST00000392477	ENST00000392477.7	ENSP00000376269	NCOA7
ENSG00000112306	ENSG00000112306.8	ENST00000230050	ENST00000230050.4	ENSP00000230050	RPS12
ENSG00000112306	ENSG00000112306.8	ENST00000484616	ENST00000484616.2		RPS12
ENSG00000112667	ENSG00000112667.12	ENST00000230431	ENST00000230431.10	ENSP00000230431	DNPH1
ENSG00000112667	ENSG00000112667.12	ENST00000509253	ENST00000509253.5	ENSP00000422440	DNPH1
ENSG00000112667	ENSG00000112667.12	ENST00000393987	ENST00000393987.2	ENSP00000377556	DNPH1
ENSG00000112667	ENSG00000112667.12	ENST00000505042	ENST00000505042.1		DNPH1
ENSG00000112697	ENSG00000112697.17	ENST00000230461	ENST00000230461.11	ENSP00000230461	TMEM30A
ENSG00000112697	ENSG00000112697.17	ENST00000673730	ENST00000673730.1	ENSP00000501250	TMEM30A
ENSG00000112697	ENSG00000112697.17	ENST00000674104	ENST00000674104.1	ENSP00000501133	TMEM30A
ENSG00000112697	ENSG00000112697.17	ENST00000673989	ENST00000673989.1	ENSP00000501172	TMEM30A
ENSG00000112697	ENSG00000112697.17	ENST00000674151	ENST00000674151.1	ENSP00000500998	TMEM30A
ENSG00000112697	ENSG00000112697.17	ENST00000370050	ENST00000370050.9	ENSP00000359067	TMEM30A
ENSG00000112697	ENSG00000112697.17	ENST00000475111	ENST00000475111.6	ENSP00000431007	TMEM30A
ENSG00000112697	ENSG00000112697.17	ENST00000674038	ENST00000674038.1	ENSP00000501237	TMEM30A
ENSG00000112697	ENSG00000112697.17	ENST00000518161	ENST00000518161.1	ENSP00000430270	TMEM30A
ENSG00000112972	ENSG00000112972.15	ENST00000325110	ENST00000325110.11	ENSP00000322706	HMGCS1
ENSG00000112972	ENSG00000112972.15	ENST00000433297	ENST00000433297.2	ENSP00000399402	HMGCS1
ENSG00000112972	ENSG00000112972.15	ENST00000508319	ENST00000508319.1		HMGCS1
ENSG00000112972	ENSG00000112972.15	ENST00000514610	ENST00000514610.1		HMGCS1
ENSG00000112972	ENSG00000112972.15	ENST00000507004	ENST00000507004.1		HMGCS1
ENSG00000112972	ENSG00000112972.15	ENST00000507293	ENST00000507293.1		HMGCS1
ENSG00000112972	ENSG00000112972.15	ENST00000511774	ENST00000511774.1	ENSP00000427339	HMGCS1
ENSG00000113328	ENSG00000113328.19	ENST00000512163	ENST00000512163.5	ENSP00000424315	CCNG1
ENSG00000113328	ENSG00000113328.19	ENST00000506186	ENST00000506186.1		CCNG1
ENSG00000113328	ENSG00000113328.19	ENST00000340828	ENST00000340828.7	ENSP00000344635	CCNG1
ENSG00000113328	ENSG00000113328.19	ENST00000510097	ENST00000510097.5	ENSP00000423791	CCNG1
ENSG00000113328	ENSG00000113328.19	ENST00000511490	ENST00000511490.4	ENSP00000421132	CCNG1
ENSG00000113328	ENSG00000113328.19	ENST00000510664	ENST00000510664.5	ENSP00000422379	CCNG1
ENSG00000113328	ENSG00000113328.19	ENST00000511683	ENST00000511683.6		CCNG1
ENSG00000113328	ENSG00000113328.19	ENST00000512532	ENST00000512532.1		CCNG1
ENSG00000113328	ENSG00000113328.19	ENST00000504553	ENST00000504553.2	ENSP00000427086	CCNG1
ENSG00000113328	ENSG00000113328.19	ENST00000514367	ENST00000514367.1		CCNG1
ENSG00000113328	ENSG00000113328.19	ENST00000509143	ENST00000509143.1		CCNG1
ENSG00000113328	ENSG00000113328.19	ENST00000509425	ENST00000509425.1		CCNG1
ENSG00000113328	ENSG00000113328.19	ENST00000393929	ENST00000393929.5	ENSP00000377506	CCNG1
ENSG00000113552	ENSG00000113552.16	ENST00000513454	ENST00000513454.5	ENSP00000423494	GNPDA1
ENSG00000113552	ENSG00000113552.16	ENST00000311337	ENST00000311337.11	ENSP00000311876	GNPDA1
ENSG00000113552	ENSG00000113552.16	ENST00000500692	ENST00000500692.6	ENSP00000424275	GNPDA1
ENSG00000113552	ENSG00000113552.16	ENST00000508177	ENST00000508177.5	ENSP00000423674	GNPDA1
ENSG00000113552	ENSG00000113552.16	ENST00000503794	ENST00000503794.5	ENSP00000423485	GNPDA1
ENSG00000113552	ENSG00000113552.16	ENST00000504139	ENST00000504139.5	ENSP00000424625	GNPDA1
ENSG00000113552	ENSG00000113552.16	ENST00000505689	ENST00000505689.5	ENSP00000421524	GNPDA1
ENSG00000113552	ENSG00000113552.16	ENST00000515747	ENST00000515747.1		GNPDA1
ENSG00000113552	ENSG00000113552.16	ENST00000507559	ENST00000507559.1		GNPDA1
ENSG00000113552	ENSG00000113552.16	ENST00000510194	ENST00000510194.5	ENSP00000424537	GNPDA1
ENSG00000113552	ENSG00000113552.16	ENST00000503229	ENST00000503229.5	ENSP00000422173	GNPDA1
ENSG00000113552	ENSG00000113552.16	ENST00000507107	ENST00000507107.1		GNPDA1
ENSG00000113552	ENSG00000113552.16	ENST00000504424	ENST00000504424.1	ENSP00000426583	GNPDA1
ENSG00000114391	ENSG00000114391.13	ENST00000464595	ENST00000464595.1		RPL24
ENSG00000114391	ENSG00000114391.13	ENST00000394077	ENST00000394077.8	ENSP00000377640	RPL24
ENSG00000114391	ENSG00000114391.13	ENST00000495401	ENST00000495401.5	ENSP00000419179	RPL24
ENSG00000114391	ENSG00000114391.13	ENST00000488288	ENST00000488288.1		RPL24
ENSG00000114391	ENSG00000114391.13	ENST00000469605	ENST00000469605.1	ENSP00000420380	RPL24
ENSG00000114391	ENSG00000114391.13	ENST00000470961	ENST00000470961.1		RPL24
ENSG00000114942	ENSG00000114942.14	ENST00000236957	ENST00000236957.9	ENSP00000236957	EEF1B2
ENSG00000114942	ENSG00000114942.14	ENST00000392222	ENST00000392222.7	ENSP00000376056	EEF1B2
ENSG00000114942	ENSG00000114942.14	ENST00000445505	ENST00000445505.5	ENSP00000407730	EEF1B2
ENSG00000114942	ENSG00000114942.14	ENST00000479587	ENST00000479587.1		EEF1B2
ENSG00000114942	ENSG00000114942.14	ENST00000429769	ENST00000429769.5	ENSP00000397793	EEF1B2
ENSG00000114942	ENSG00000114942.14	ENST00000460760	ENST00000460760.1		EEF1B2
ENSG00000114942	ENSG00000114942.14	ENST00000415904	ENST00000415904.1	ENSP00000393501	EEF1B2
ENSG00000114942	ENSG00000114942.14	ENST00000435123	ENST00000435123.1	ENSP00000399917	EEF1B2
ENSG00000114942	ENSG00000114942.14	ENST00000455150	ENST00000455150.1	ENSP00000387407	EEF1B2
ENSG00000114942	ENSG00000114942.14	ENST00000482103	ENST00000482103.1		EEF1B2
ENSG00000114942	ENSG00000114942.14	ENST00000392221	ENST00000392221.5	ENSP00000376055	EEF1B2
ENSG00000115738	ENSG00000115738.10	ENST00000234091	ENST00000234091.8	ENSP00000234091	ID2
ENSG00000115738	ENSG00000115738.10	ENST00000331129	ENST00000331129.3	ENSP00000385465	ID2
ENSG00000115738	ENSG00000115738.10	ENST00000472142	ENST00000472142.1		ID2
ENSG00000115738	ENSG00000115738.10	ENST00000396290	ENST00000396290.2	ENSP00000379585	ID2
ENSG00000116852	ENSG00000116852.14	ENST00000332129	ENST00000332129.6	ENSP00000328494	KIF21B
ENSG00000116852	ENSG00000116852.14	ENST00000461742	ENST00000461742.6	ENSP00000433808	KIF21B
ENSG00000116852	ENSG00000116852.14	ENST00000360529	ENST00000360529.9	ENSP00000353724	KIF21B
ENSG00000116852	ENSG00000116852.14	ENST00000422435	ENST00000422435.2	ENSP00000411831	KIF21B
ENSG00000116852	ENSG00000116852.14	ENST00000534043	ENST00000534043.1		KIF21B
ENSG00000117724	ENSG00000117724.13	ENST00000464322	ENST00000464322.5		CENPF
ENSG00000117724	ENSG00000117724.13	ENST00000366955	ENST00000366955.8	ENSP00000355922	CENPF
ENSG00000117724	ENSG00000117724.13	ENST00000495259	ENST00000495259.1		CENPF
ENSG00000117724	ENSG00000117724.13	ENST00000467765	ENST00000467765.1		CENPF
ENSG00000117724	ENSG00000117724.13	ENST00000469862	ENST00000469862.1		CENPF
ENSG00000117724	ENSG00000117724.13	ENST00000614578	ENST00000614578.1	ENSP00000478221	CENPF
ENSG00000118181	ENSG00000118181.11	ENST00000532567	ENST00000532567.5	ENSP00000431634	RPS25
ENSG00000118181	ENSG00000118181.11	ENST00000527791	ENST00000527791.5	ENSP00000436193	RPS25
ENSG00000118181	ENSG00000118181.11	ENST00000527673	ENST00000527673.2	ENSP00000435096	RPS25
ENSG00000118181	ENSG00000118181.11	ENST00000527853	ENST00000527853.1		RPS25
ENSG00000118181	ENSG00000118181.11	ENST00000524864	ENST00000524864.1		RPS25
ENSG00000118181	ENSG00000118181.11	ENST00000528547	ENST00000528547.1		RPS25
ENSG00000118515	ENSG00000118515.11	ENST00000367858	ENST00000367858.9	ENSP00000356832	SGK1
ENSG00000118515	ENSG00000118515.11	ENST00000474427	ENST00000474427.6		SGK1
ENSG00000118515	ENSG00000118515.11	ENST00000413996	ENST00000413996.7	ENSP00000396242	SGK1
ENSG00000118515	ENSG00000118515.11	ENST00000477460	ENST00000477460.6		SGK1
ENSG00000118515	ENSG00000118515.11	ENST00000237305	ENST00000237305.11	ENSP00000237305	SGK1
ENSG00000118515	ENSG00000118515.11	ENST00000367855	ENST00000367855.7		SGK1
ENSG00000118515	ENSG00000118515.11	ENST00000367857	ENST00000367857.9	ENSP00000356831	SGK1
ENSG00000118515	ENSG00000118515.11	ENST00000528577	ENST00000528577.5	ENSP00000434450	SGK1
ENSG00000118515	ENSG00000118515.11	ENST00000475719	ENST00000475719.6	ENSP00000434302	SGK1
ENSG00000118515	ENSG00000118515.11	ENST00000531782	ENST00000531782.1		SGK1
ENSG00000118515	ENSG00000118515.11	ENST00000473704	ENST00000473704.1		SGK1
ENSG00000118515	ENSG00000118515.11	ENST00000525877	ENST00000525877.5		SGK1
ENSG00000118515	ENSG00000118515.11	ENST00000489458	ENST00000489458.6		SGK1
ENSG00000118515	ENSG00000118515.11	ENST00000524764	ENST00000524764.1		SGK1
ENSG00000118515	ENSG00000118515.11	ENST00000475882	ENST00000475882.6		SGK1
ENSG00000118515	ENSG00000118515.11	ENST00000534658	ENST00000534658.5		SGK1
ENSG00000118515	ENSG00000118515.11	ENST00000490149	ENST00000490149.6		SGK1
ENSG00000118515	ENSG00000118515.11	ENST00000524387	ENST00000524387.5		SGK1
ENSG00000118515	ENSG00000118515.11	ENST00000531575	ENST00000531575.5		SGK1
ENSG00000118515	ENSG00000118515.11	ENST00000532021	ENST00000532021.5		SGK1
ENSG00000118515	ENSG00000118515.11	ENST00000532856	ENST00000532856.5		SGK1
ENSG00000118515	ENSG00000118515.11	ENST00000461976	ENST00000461976.2	ENSP00000435577	SGK1
ENSG00000118515	ENSG00000118515.11	ENST00000530421	ENST00000530421.5		SGK1
ENSG00000118515	ENSG00000118515.11	ENST00000525700	ENST00000525700.1		SGK1
ENSG00000118515	ENSG00000118515.11	ENST00000472859	ENST00000472859.2		SGK1
ENSG00000118515	ENSG00000118515.11	ENST00000484353	ENST00000484353.1		SGK1
ENSG00000118515	ENSG00000118515.11	ENST00000485771	ENST00000485771.1		SGK1
ENSG00000118515	ENSG00000118515.11	ENST00000460769	ENST00000460769.1	ENSP00000431705	SGK1
ENSG00000118515	ENSG00000118515.11	ENST00000524929	ENST00000524929.1	ENSP00000435724	SGK1
ENSG00000118515	ENSG00000118515.11	ENST00000533224	ENST00000533224.1	ENSP00000436470	SGK1
ENSG00000118689	ENSG00000118689.15	ENST00000343882	ENST00000343882.10	ENSP00000339527	FOXO3
ENSG00000118689	ENSG00000118689.15	ENST00000406360	ENST00000406360.2	ENSP00000385824	FOXO3
ENSG00000118689	ENSG00000118689.15	ENST00000540898	ENST00000540898.1	ENSP00000446316	FOXO3
ENSG00000119314	ENSG00000119314.15	ENST00000374257	ENST00000374257.5	ENSP00000363375	PTBP3
ENSG00000119314	ENSG00000119314.15	ENST00000374255	ENST00000374255.6	ENSP00000363373	PTBP3
ENSG00000119314	ENSG00000119314.15	ENST00000343327	ENST00000343327.6	ENSP00000340705	PTBP3
ENSG00000119314	ENSG00000119314.15	ENST00000487997	ENST00000487997.1		PTBP3
ENSG00000119314	ENSG00000119314.15	ENST00000210227	ENST00000210227.4	ENSP00000210227	PTBP3
ENSG00000119314	ENSG00000119314.15	ENST00000450374	ENST00000450374.1	ENSP00000388024	PTBP3
ENSG00000119314	ENSG00000119314.15	ENST00000458258	ENST00000458258.5	ENSP00000414921	PTBP3
ENSG00000119314	ENSG00000119314.15	ENST00000334318	ENST00000334318.10	ENSP00000334499	PTBP3
ENSG00000120137	ENSG00000120137.7	ENST00000239231	ENST00000239231.7	ENSP00000239231	PANK3
ENSG00000120137	ENSG00000120137.7	ENST00000520504	ENST00000520504.1		PANK3
ENSG00000120137	ENSG00000120137.7	ENST00000522176	ENST00000522176.1	ENSP00000428631	PANK3
ENSG00000120889	ENSG00000120889.13	ENST00000523752	ENST00000523752.5		TNFRSF10B
ENSG00000120889	ENSG00000120889.13	ENST00000276431	ENST00000276431.9	ENSP00000276431	TNFRSF10B
ENSG00000120889	ENSG00000120889.13	ENST00000347739	ENST00000347739.3	ENSP00000317859	TNFRSF10B
ENSG00000120889	ENSG00000120889.13	ENST00000523504	ENST00000523504.5	ENSP00000427999	TNFRSF10B
ENSG00000120889	ENSG00000120889.13	ENST00000520109	ENST00000520109.1		TNFRSF10B
ENSG00000120889	ENSG00000120889.13	ENST00000518531	ENST00000518531.5		TNFRSF10B
ENSG00000120889	ENSG00000120889.13	ENST00000519910	ENST00000519910.1		TNFRSF10B
ENSG00000120889	ENSG00000120889.13	ENST00000519028	ENST00000519028.1		TNFRSF10B
ENSG00000122026	ENSG00000122026.10	ENST00000311549	ENST00000311549.10	ENSP00000346027	RPL21
ENSG00000122026	ENSG00000122026.10	ENST00000473558	ENST00000473558.5		RPL21
ENSG00000122026	ENSG00000122026.10	ENST00000461690	ENST00000461690.5	ENSP00000434298	RPL21
ENSG00000122026	ENSG00000122026.10	ENST00000272274	ENST00000272274.8	ENSP00000351021	RPL21
ENSG00000122026	ENSG00000122026.10	ENST00000319826	ENST00000319826.8	ENSP00000370574	RPL21
ENSG00000122026	ENSG00000122026.10	ENST00000326092	ENST00000326092.8	ENSP00000370569	RPL21
ENSG00000122026	ENSG00000122026.10	ENST00000493317	ENST00000493317.1	ENSP00000471695	RPL21
ENSG00000122026	ENSG00000122026.10	ENST00000466550	ENST00000466550.1		RPL21
ENSG00000122026	ENSG00000122026.10	ENST00000483765	ENST00000483765.5	ENSP00000473246	RPL21
ENSG00000122026	ENSG00000122026.10	ENST00000485756	ENST00000485756.1		RPL21
ENSG00000123143	ENSG00000123143.12	ENST00000585619	ENST00000585619.5	ENSP00000467422	PKN1
ENSG00000123143	ENSG00000123143.12	ENST00000585839	ENST00000585839.5		PKN1
ENSG00000123143	ENSG00000123143.12	ENST00000242783	ENST00000242783.10	ENSP00000242783	PKN1
ENSG00000123143	ENSG00000123143.12	ENST00000586557	ENST00000586557.5	ENSP00000465842	PKN1
ENSG00000123143	ENSG00000123143.12	ENST00000587429	ENST00000587429.1		PKN1
ENSG00000123143	ENSG00000123143.12	ENST00000590097	ENST00000590097.5	ENSP00000466367	PKN1
ENSG00000123143	ENSG00000123143.12	ENST00000342216	ENST00000342216.8	ENSP00000343325	PKN1
ENSG00000123143	ENSG00000123143.12	ENST00000592794	ENST00000592794.1		PKN1
ENSG00000123143	ENSG00000123143.12	ENST00000588200	ENST00000588200.1		PKN1
ENSG00000123143	ENSG00000123143.12	ENST00000586900	ENST00000586900.1		PKN1
ENSG00000123143	ENSG00000123143.12	ENST00000586237	ENST00000586237.1	ENSP00000466819	PKN1
ENSG00000123143	ENSG00000123143.12	ENST00000587215	ENST00000587215.1		PKN1
ENSG00000123143	ENSG00000123143.12	ENST00000591461	ENST00000591461.1	ENSP00000465867	PKN1
ENSG00000123143	ENSG00000123143.12	ENST00000586039	ENST00000586039.1		PKN1
ENSG00000123143	ENSG00000123143.12	ENST00000592960	ENST00000592960.1	ENSP00000468497	PKN1
ENSG00000123983	ENSG00000123983.14	ENST00000357430	ENST00000357430.8	ENSP00000350012	ACSL3
ENSG00000123983	ENSG00000123983.14	ENST00000392066	ENST00000392066.7	ENSP00000375918	ACSL3
ENSG00000123983	ENSG00000123983.14	ENST00000535678	ENST00000535678.1	ENSP00000438342	ACSL3
ENSG00000123983	ENSG00000123983.14	ENST00000413316	ENST00000413316.1	ENSP00000416913	ACSL3
ENSG00000123983	ENSG00000123983.14	ENST00000542810	ENST00000542810.1		ACSL3
ENSG00000123983	ENSG00000123983.14	ENST00000540115	ENST00000540115.1	ENSP00000441643	ACSL3
ENSG00000123983	ENSG00000123983.14	ENST00000463813	ENST00000463813.1		ACSL3
ENSG00000123983	ENSG00000123983.14	ENST00000421680	ENST00000421680.2		ACSL3
ENSG00000123983	ENSG00000123983.14	ENST00000407441	ENST00000407441.4	ENSP00000385157	ACSL3
ENSG00000123983	ENSG00000123983.14	ENST00000474422	ENST00000474422.1		ACSL3
ENSG00000123983	ENSG00000123983.14	ENST00000495541	ENST00000495541.1		ACSL3
ENSG00000124145	ENSG00000124145.6	ENST00000372733	ENST00000372733.3	ENSP00000361818	SDC4
ENSG00000124532	ENSG00000124532.14	ENST00000483634	ENST00000483634.1		MRS2
ENSG00000124532	ENSG00000124532.14	ENST00000378353	ENST00000378353.5	ENSP00000367604	MRS2
ENSG00000124532	ENSG00000124532.14	ENST00000378386	ENST00000378386.7	ENSP00000367637	MRS2
ENSG00000124532	ENSG00000124532.14	ENST00000446191	ENST00000446191.1	ENSP00000387441	MRS2
ENSG00000124532	ENSG00000124532.14	ENST00000443868	ENST00000443868.6	ENSP00000399585	MRS2
ENSG00000124532	ENSG00000124532.14	ENST00000274747	ENST00000274747.11	ENSP00000274747	MRS2
ENSG00000124762	ENSG00000124762.13	ENST00000459970	ENST00000459970.1		CDKN1A
ENSG00000124762	ENSG00000124762.13	ENST00000244741	ENST00000244741.9	ENSP00000244741	CDKN1A
ENSG00000124762	ENSG00000124762.13	ENST00000373711	ENST00000373711.3	ENSP00000362815	CDKN1A
ENSG00000124762	ENSG00000124762.13	ENST00000478800	ENST00000478800.1		CDKN1A
ENSG00000124762	ENSG00000124762.13	ENST00000462537	ENST00000462537.3		CDKN1A
ENSG00000124762	ENSG00000124762.13	ENST00000405375	ENST00000405375.5	ENSP00000384849	CDKN1A
ENSG00000124762	ENSG00000124762.13	ENST00000615513	ENST00000615513.4	ENSP00000482768	CDKN1A
ENSG00000124762	ENSG00000124762.13	ENST00000448526	ENST00000448526.6	ENSP00000409259	CDKN1A
ENSG00000124882	ENSG00000124882.4	ENST00000244869	ENST00000244869.3	ENSP00000244869	EREG
ENSG00000124882	ENSG00000124882.4	ENST00000507603	ENST00000507603.1		EREG
ENSG00000124882	ENSG00000124882.4	ENST00000503689	ENST00000503689.1		EREG
ENSG00000125872	ENSG00000125872.8	ENST00000378858	ENST00000378858.5	ENSP00000368135	LRRN4
ENSG00000126709	ENSG00000126709.15	ENST00000361157	ENST00000361157.11	ENSP00000354736	IFI6
ENSG00000126709	ENSG00000126709.15	ENST00000339145	ENST00000339145.8	ENSP00000342513	IFI6
ENSG00000126709	ENSG00000126709.15	ENST00000362020	ENST00000362020.4	ENSP00000355152	IFI6
ENSG00000128965	ENSG00000128965.13	ENST00000444189	ENST00000444189.7	ENSP00000395466	CHAC1
ENSG00000128965	ENSG00000128965.13	ENST00000617768	ENST00000617768.5	ENSP00000484644	CHAC1
ENSG00000128965	ENSG00000128965.13	ENST00000487220	ENST00000487220.1	ENSP00000452707	CHAC1
ENSG00000129128	ENSG00000129128.13	ENST00000503362	ENST00000503362.2	ENSP00000427463	SPCS3
ENSG00000129128	ENSG00000129128.13	ENST00000507678	ENST00000507678.5		SPCS3
ENSG00000129128	ENSG00000129128.13	ENST00000513139	ENST00000513139.1		SPCS3
ENSG00000129128	ENSG00000129128.13	ENST00000507001	ENST00000507001.1		SPCS3
ENSG00000130066	ENSG00000130066.16	ENST00000379251	ENST00000379251.7	ENSP00000368553	SAT1
ENSG00000130066	ENSG00000130066.16	ENST00000379253	ENST00000379253.7	ENSP00000368555	SAT1
ENSG00000130066	ENSG00000130066.16	ENST00000379254	ENST00000379254.5	ENSP00000368556	SAT1
ENSG00000130066	ENSG00000130066.16	ENST00000379270	ENST00000379270.4	ENSP00000368572	SAT1
ENSG00000130066	ENSG00000130066.16	ENST00000489394	ENST00000489394.5		SAT1
ENSG00000130066	ENSG00000130066.16	ENST00000463236	ENST00000463236.5		SAT1
ENSG00000130066	ENSG00000130066.16	ENST00000487713	ENST00000487713.1		SAT1
ENSG00000130066	ENSG00000130066.16	ENST00000474223	ENST00000474223.1		SAT1
ENSG00000130066	ENSG00000130066.16	ENST00000462639	ENST00000462639.1		SAT1
ENSG00000130513	ENSG00000130513.6	ENST00000597765	ENST00000597765.1	ENSP00000469819	GDF15
ENSG00000130513	ENSG00000130513.6	ENST00000604609	ENST00000604609.2		GDF15
ENSG00000130513	ENSG00000130513.6	ENST00000595973	ENST00000595973.2	ENSP00000470531	GDF15
ENSG00000130513	ENSG00000130513.6	ENST00000252809	ENST00000252809.3	ENSP00000252809	GDF15
ENSG00000130513	ENSG00000130513.6	ENST00000594925	ENST00000594925.1		GDF15
ENSG00000132383	ENSG00000132383.12	ENST00000571058	ENST00000571058.5	ENSP00000461733	RPA1
ENSG00000132383	ENSG00000132383.12	ENST00000570451	ENST00000570451.5	ENSP00000459788	RPA1
ENSG00000132383	ENSG00000132383.12	ENST00000254719	ENST00000254719.10	ENSP00000254719	RPA1
ENSG00000132383	ENSG00000132383.12	ENST00000571725	ENST00000571725.1		RPA1
ENSG00000132383	ENSG00000132383.12	ENST00000573924	ENST00000573924.1		RPA1
ENSG00000132383	ENSG00000132383.12	ENST00000574049	ENST00000574049.1	ENSP00000461466	RPA1
ENSG00000132383	ENSG00000132383.12	ENST00000573994	ENST00000573994.1		RPA1
ENSG00000132405	ENSG00000132405.19	ENST00000444368	ENST00000444368.1	ENSP00000414951	TBC1D14
ENSG00000132405	ENSG00000132405.19	ENST00000409757	ENST00000409757.9	ENSP00000386921	TBC1D14
ENSG00000132405	ENSG00000132405.19	ENST00000427736	ENST00000427736.1	ENSP00000411760	TBC1D14
ENSG00000132405	ENSG00000132405.19	ENST00000410031	ENST00000410031.5	ENSP00000386343	TBC1D14
ENSG00000132405	ENSG00000132405.19	ENST00000451522	ENST00000451522.6	ENSP00000388886	TBC1D14
ENSG00000132405	ENSG00000132405.19	ENST00000467966	ENST00000467966.1		TBC1D14
ENSG00000132405	ENSG00000132405.19	ENST00000439515	ENST00000439515.2	ENSP00000389082	TBC1D14
ENSG00000132405	ENSG00000132405.19	ENST00000446947	ENST00000446947.6	ENSP00000405875	TBC1D14
ENSG00000132405	ENSG00000132405.19	ENST00000448507	ENST00000448507.5	ENSP00000404041	TBC1D14
ENSG00000133112	ENSG00000133112.16	ENST00000530705	ENST00000530705.5	ENSP00000431872	TPT1
ENSG00000133112	ENSG00000133112.16	ENST00000379056	ENST00000379056.5	ENSP00000368345	TPT1
ENSG00000133112	ENSG00000133112.16	ENST00000528619	ENST00000528619.5	ENSP00000433091	TPT1
ENSG00000133112	ENSG00000133112.16	ENST00000529421	ENST00000529421.5		TPT1
ENSG00000133112	ENSG00000133112.16	ENST00000484604	ENST00000484604.5		TPT1
ENSG00000133112	ENSG00000133112.16	ENST00000533567	ENST00000533567.5		TPT1
ENSG00000133112	ENSG00000133112.16	ENST00000490277	ENST00000490277.1		TPT1
ENSG00000133112	ENSG00000133112.16	ENST00000530245	ENST00000530245.5	ENSP00000432457	TPT1
ENSG00000133112	ENSG00000133112.16	ENST00000379060	ENST00000379060.8	ENSP00000368350	TPT1
ENSG00000133112	ENSG00000133112.16	ENST00000379055	ENST00000379055.5	ENSP00000368344	TPT1
ENSG00000133112	ENSG00000133112.16	ENST00000309246	ENST00000309246.9	ENSP00000339051	TPT1
ENSG00000133112	ENSG00000133112.16	ENST00000527226	ENST00000527226.2	ENSP00000433738	TPT1
ENSG00000133112	ENSG00000133112.16	ENST00000442760	ENST00000442760.2		TPT1
ENSG00000133112	ENSG00000133112.16	ENST00000616577	ENST00000616577.4	ENSP00000477781	TPT1
ENSG00000134333	ENSG00000134333.14	ENST00000422447	ENST00000422447.8	ENSP00000395337	LDHA
ENSG00000134333	ENSG00000134333.14	ENST00000543445	ENST00000543445.5	ENSP00000440161	LDHA
ENSG00000134333	ENSG00000134333.14	ENST00000469976	ENST00000469976.2		LDHA
ENSG00000134333	ENSG00000134333.14	ENST00000545467	ENST00000545467.5	ENSP00000443545	LDHA
ENSG00000134333	ENSG00000134333.14	ENST00000430553	ENST00000430553.6	ENSP00000406172	LDHA
ENSG00000134333	ENSG00000134333.14	ENST00000396222	ENST00000396222.6	ENSP00000379524	LDHA
ENSG00000134333	ENSG00000134333.14	ENST00000535451	ENST00000535451.5	ENSP00000444292	LDHA
ENSG00000134333	ENSG00000134333.14	ENST00000494573	ENST00000494573.6		LDHA
ENSG00000134333	ENSG00000134333.14	ENST00000539814	ENST00000539814.5	ENSP00000442979	LDHA
ENSG00000134333	ENSG00000134333.14	ENST00000543695	ENST00000543695.5	ENSP00000440368	LDHA
ENSG00000134333	ENSG00000134333.14	ENST00000536528	ENST00000536528.5	ENSP00000441058	LDHA
ENSG00000134333	ENSG00000134333.14	ENST00000541097	ENST00000541097.5	ENSP00000443362	LDHA
ENSG00000134333	ENSG00000134333.14	ENST00000545215	ENST00000545215.5	ENSP00000442637	LDHA
ENSG00000134333	ENSG00000134333.14	ENST00000227157	ENST00000227157.8	ENSP00000227157	LDHA
ENSG00000134333	ENSG00000134333.14	ENST00000478970	ENST00000478970.6	ENSP00000441241	LDHA
ENSG00000134333	ENSG00000134333.14	ENST00000495052	ENST00000495052.5	ENSP00000446415	LDHA
ENSG00000134333	ENSG00000134333.14	ENST00000379412	ENST00000379412.9	ENSP00000368722	LDHA
ENSG00000134333	ENSG00000134333.14	ENST00000542179	ENST00000542179.1	ENSP00000445331	LDHA
ENSG00000134333	ENSG00000134333.14	ENST00000486690	ENST00000486690.6	ENSP00000441699	LDHA
ENSG00000134333	ENSG00000134333.14	ENST00000537296	ENST00000537296.5		LDHA
ENSG00000134333	ENSG00000134333.14	ENST00000460405	ENST00000460405.5		LDHA
ENSG00000134333	ENSG00000134333.14	ENST00000375710	ENST00000375710.7		LDHA
ENSG00000134333	ENSG00000134333.14	ENST00000538451	ENST00000538451.1		LDHA
ENSG00000134333	ENSG00000134333.14	ENST00000540430	ENST00000540430.5	ENSP00000445175	LDHA
ENSG00000134333	ENSG00000134333.14	ENST00000625635	ENST00000625635.1	ENSP00000486249	LDHA
ENSG00000134352	ENSG00000134352.20	ENST00000381298	ENST00000381298.7	ENSP00000370698	IL6ST
ENSG00000134352	ENSG00000134352.20	ENST00000651614	ENST00000651614.1	ENSP00000498224	IL6ST
ENSG00000134352	ENSG00000134352.20	ENST00000503773	ENST00000503773.6	ENSP00000426224	IL6ST
ENSG00000134352	ENSG00000134352.20	ENST00000502326	ENST00000502326.7	ENSP00000462158	IL6ST
ENSG00000134352	ENSG00000134352.20	ENST00000381294	ENST00000381294.7	ENSP00000370694	IL6ST
ENSG00000134352	ENSG00000134352.20	ENST00000523039	ENST00000523039.5		IL6ST
ENSG00000134352	ENSG00000134352.20	ENST00000583149	ENST00000583149.1		IL6ST
ENSG00000134352	ENSG00000134352.20	ENST00000381293	ENST00000381293.6	ENSP00000370693	IL6ST
ENSG00000134352	ENSG00000134352.20	ENST00000381286	ENST00000381286.7	ENSP00000370686	IL6ST
ENSG00000134352	ENSG00000134352.20	ENST00000522633	ENST00000522633.2	ENSP00000435399	IL6ST
ENSG00000134352	ENSG00000134352.20	ENST00000423954	ENST00000423954.3		IL6ST
ENSG00000134352	ENSG00000134352.20	ENST00000506241	ENST00000506241.1		IL6ST
ENSG00000134352	ENSG00000134352.20	ENST00000577363	ENST00000577363.1		IL6ST
ENSG00000134352	ENSG00000134352.20	ENST00000381287	ENST00000381287.8	ENSP00000370687	IL6ST
ENSG00000134352	ENSG00000134352.20	ENST00000336909	ENST00000336909.9	ENSP00000338799	IL6ST
ENSG00000134352	ENSG00000134352.20	ENST00000396816	ENST00000396816.1	ENSP00000463896	IL6ST
ENSG00000135046	ENSG00000135046.14	ENST00000257497	ENST00000257497.11	ENSP00000257497	ANXA1
ENSG00000135046	ENSG00000135046.14	ENST00000468639	ENST00000468639.5		ANXA1
ENSG00000135046	ENSG00000135046.14	ENST00000456643	ENST00000456643.5	ENSP00000412489	ANXA1
ENSG00000135046	ENSG00000135046.14	ENST00000415424	ENST00000415424.5	ENSP00000414013	ANXA1
ENSG00000135046	ENSG00000135046.14	ENST00000376911	ENST00000376911.1	ENSP00000366109	ANXA1
ENSG00000135046	ENSG00000135046.14	ENST00000495713	ENST00000495713.5		ANXA1
ENSG00000135046	ENSG00000135046.14	ENST00000489109	ENST00000489109.1		ANXA1
ENSG00000135046	ENSG00000135046.14	ENST00000491192	ENST00000491192.1		ANXA1
ENSG00000135318	ENSG00000135318.12	ENST00000369646	ENST00000369646.7	ENSP00000358660	NT5E
ENSG00000135318	ENSG00000135318.12	ENST00000257770	ENST00000257770.8	ENSP00000257770	NT5E
ENSG00000135318	ENSG00000135318.12	ENST00000416334	ENST00000416334.5	ENSP00000414674	NT5E
ENSG00000135318	ENSG00000135318.12	ENST00000437581	ENST00000437581.1	ENSP00000387630	NT5E
ENSG00000135318	ENSG00000135318.12	ENST00000369651	ENST00000369651.7	ENSP00000358665	NT5E
ENSG00000135373	ENSG00000135373.12	ENST00000527001	ENST00000527001.5		EHF
ENSG00000135373	ENSG00000135373.12	ENST00000257831	ENST00000257831.7	ENSP00000257831	EHF
ENSG00000135373	ENSG00000135373.12	ENST00000450654	ENST00000450654.6	ENSP00000399733	EHF
ENSG00000135373	ENSG00000135373.12	ENST00000530286	ENST00000530286.5	ENSP00000433508	EHF
ENSG00000135373	ENSG00000135373.12	ENST00000533754	ENST00000533754.5	ENSP00000435837	EHF
ENSG00000135373	ENSG00000135373.12	ENST00000529527	ENST00000529527.5	ENSP00000432905	EHF
ENSG00000135373	ENSG00000135373.12	ENST00000531728	ENST00000531728.5	ENSP00000436357	EHF
ENSG00000135373	ENSG00000135373.12	ENST00000525253	ENST00000525253.5	ENSP00000434395	EHF
ENSG00000135373	ENSG00000135373.12	ENST00000531794	ENST00000531794.5	ENSP00000435835	EHF
ENSG00000135373	ENSG00000135373.12	ENST00000529161	ENST00000529161.1		EHF
ENSG00000135373	ENSG00000135373.12	ENST00000532302	ENST00000532302.1	ENSP00000432460	EHF
ENSG00000135373	ENSG00000135373.12	ENST00000527935	ENST00000527935.1	ENSP00000436158	EHF
ENSG00000135862	ENSG00000135862.6	ENST00000258341	ENST00000258341.5	ENSP00000258341	LAMC1
ENSG00000135862	ENSG00000135862.6	ENST00000484114	ENST00000484114.2	ENSP00000473583	LAMC1
ENSG00000135862	ENSG00000135862.6	ENST00000479499	ENST00000479499.1		LAMC1
ENSG00000135862	ENSG00000135862.6	ENST00000466964	ENST00000466964.1		LAMC1
ENSG00000135862	ENSG00000135862.6	ENST00000478064	ENST00000478064.1		LAMC1
ENSG00000135862	ENSG00000135862.6	ENST00000495918	ENST00000495918.1		LAMC1
ENSG00000138326	ENSG00000138326.21	ENST00000435275	ENST00000435275.5	ENSP00000415549	RPS24
ENSG00000138326	ENSG00000138326.21	ENST00000613865	ENST00000613865.5	ENSP00000478869	RPS24
ENSG00000138326	ENSG00000138326.21	ENST00000645440	ENST00000645440.1	ENSP00000496738	RPS24
ENSG00000138326	ENSG00000138326.21	ENST00000478655	ENST00000478655.6		RPS24
ENSG00000138326	ENSG00000138326.21	ENST00000485708	ENST00000485708.7		RPS24
ENSG00000138326	ENSG00000138326.21	ENST00000464716	ENST00000464716.6	ENSP00000494231	RPS24
ENSG00000138326	ENSG00000138326.21	ENST00000360830	ENST00000360830.9	ENSP00000354074	RPS24
ENSG00000138326	ENSG00000138326.21	ENST00000372360	ENST00000372360.9	ENSP00000361435	RPS24
ENSG00000138326	ENSG00000138326.21	ENST00000440692	ENST00000440692.6	ENSP00000414321	RPS24
ENSG00000138326	ENSG00000138326.21	ENST00000645698	ENST00000645698.1		RPS24
ENSG00000138326	ENSG00000138326.21	ENST00000476545	ENST00000476545.6	ENSP00000494169	RPS24
ENSG00000138326	ENSG00000138326.21	ENST00000466129	ENST00000466129.6		RPS24
ENSG00000138326	ENSG00000138326.21	ENST00000465692	ENST00000465692.2		RPS24
ENSG00000138326	ENSG00000138326.21	ENST00000475468	ENST00000475468.6		RPS24
ENSG00000138326	ENSG00000138326.21	ENST00000482069	ENST00000482069.5		RPS24
ENSG00000138326	ENSG00000138326.21	ENST00000646254	ENST00000646254.1		RPS24
ENSG00000138326	ENSG00000138326.21	ENST00000645195	ENST00000645195.1	ENSP00000496620	RPS24
ENSG00000138326	ENSG00000138326.21	ENST00000480662	ENST00000480662.2		RPS24
ENSG00000138413	ENSG00000138413.13	ENST00000345146	ENST00000345146.6	ENSP00000260985	IDH1
ENSG00000138413	ENSG00000138413.13	ENST00000446179	ENST00000446179.5	ENSP00000410513	IDH1
ENSG00000138413	ENSG00000138413.13	ENST00000415913	ENST00000415913.5	ENSP00000390265	IDH1
ENSG00000138413	ENSG00000138413.13	ENST00000484575	ENST00000484575.1		IDH1
ENSG00000138413	ENSG00000138413.13	ENST00000415282	ENST00000415282.5	ENSP00000391075	IDH1
ENSG00000138413	ENSG00000138413.13	ENST00000462386	ENST00000462386.5		IDH1
ENSG00000138413	ENSG00000138413.13	ENST00000417583	ENST00000417583.5	ENSP00000409045	IDH1
ENSG00000138413	ENSG00000138413.13	ENST00000451391	ENST00000451391.5	ENSP00000396787	IDH1
ENSG00000138413	ENSG00000138413.13	ENST00000481557	ENST00000481557.1		IDH1
ENSG00000138757	ENSG00000138757.14	ENST00000395719	ENST00000395719.7	ENSP00000379069	G3BP2
ENSG00000138757	ENSG00000138757.14	ENST00000359707	ENST00000359707.8	ENSP00000352738	G3BP2
ENSG00000138757	ENSG00000138757.14	ENST00000357854	ENST00000357854.7	ENSP00000350518	G3BP2
ENSG00000138757	ENSG00000138757.14	ENST00000507133	ENST00000507133.2		G3BP2
ENSG00000138757	ENSG00000138757.14	ENST00000507947	ENST00000507947.5		G3BP2
ENSG00000138757	ENSG00000138757.14	ENST00000510902	ENST00000510902.1	ENSP00000426843	G3BP2
ENSG00000138757	ENSG00000138757.14	ENST00000503660	ENST00000503660.5	ENSP00000424522	G3BP2
ENSG00000138757	ENSG00000138757.14	ENST00000502654	ENST00000502654.5		G3BP2
ENSG00000138757	ENSG00000138757.14	ENST00000507745	ENST00000507745.5	ENSP00000422748	G3BP2
ENSG00000138757	ENSG00000138757.14	ENST00000513927	ENST00000513927.1		G3BP2
ENSG00000138757	ENSG00000138757.14	ENST00000509100	ENST00000509100.5	ENSP00000426311	G3BP2
ENSG00000138757	ENSG00000138757.14	ENST00000511146	ENST00000511146.5	ENSP00000423960	G3BP2
ENSG00000138757	ENSG00000138757.14	ENST00000515457	ENST00000515457.5	ENSP00000425122	G3BP2
ENSG00000138757	ENSG00000138757.14	ENST00000507252	ENST00000507252.5	ENSP00000422614	G3BP2
ENSG00000138757	ENSG00000138757.14	ENST00000511868	ENST00000511868.5	ENSP00000421621	G3BP2
ENSG00000138757	ENSG00000138757.14	ENST00000509561	ENST00000509561.5	ENSP00000424060	G3BP2
ENSG00000138757	ENSG00000138757.14	ENST00000508510	ENST00000508510.5	ENSP00000423245	G3BP2
ENSG00000138757	ENSG00000138757.14	ENST00000499709	ENST00000499709.2	ENSP00000422830	G3BP2
ENSG00000138757	ENSG00000138757.14	ENST00000507701	ENST00000507701.1		G3BP2
ENSG00000139112	ENSG00000139112.11	ENST00000539408	ENST00000539408.5	ENSP00000443122	GABARAPL1
ENSG00000139112	ENSG00000139112.11	ENST00000542722	ENST00000542722.5	ENSP00000438029	GABARAPL1
ENSG00000139112	ENSG00000139112.11	ENST00000545859	ENST00000545859.5	ENSP00000444108	GABARAPL1
ENSG00000139112	ENSG00000139112.11	ENST00000266458	ENST00000266458.10	ENSP00000266458	GABARAPL1
ENSG00000139112	ENSG00000139112.11	ENST00000421801	ENST00000421801.6	ENSP00000411256	GABARAPL1
ENSG00000139112	ENSG00000139112.11	ENST00000544284	ENST00000544284.5	ENSP00000439734	GABARAPL1
ENSG00000139112	ENSG00000139112.11	ENST00000545047	ENST00000545047.5	ENSP00000441165	GABARAPL1
ENSG00000139112	ENSG00000139112.11	ENST00000541453	ENST00000541453.1	ENSP00000446297	GABARAPL1
ENSG00000139112	ENSG00000139112.11	ENST00000543602	ENST00000543602.5	ENSP00000445857	GABARAPL1
ENSG00000139112	ENSG00000139112.11	ENST00000540424	ENST00000540424.5	ENSP00000443720	GABARAPL1
ENSG00000139112	ENSG00000139112.11	ENST00000537201	ENST00000537201.5	ENSP00000444055	GABARAPL1
ENSG00000139112	ENSG00000139112.11	ENST00000545887	ENST00000545887.1	ENSP00000444186	GABARAPL1
ENSG00000139112	ENSG00000139112.11	ENST00000541960	ENST00000541960.5	ENSP00000445709	GABARAPL1
ENSG00000139112	ENSG00000139112.11	ENST00000539289	ENST00000539289.5		GABARAPL1
ENSG00000139112	ENSG00000139112.11	ENST00000546017	ENST00000546017.5	ENSP00000446456	GABARAPL1
ENSG00000139112	ENSG00000139112.11	ENST00000535576	ENST00000535576.5	ENSP00000444738	GABARAPL1
ENSG00000139112	ENSG00000139112.11	ENST00000539170	ENST00000539170.5	ENSP00000444209	GABARAPL1
ENSG00000139112	ENSG00000139112.11	ENST00000545290	ENST00000545290.1	ENSP00000437451	GABARAPL1
ENSG00000139112	ENSG00000139112.11	ENST00000629504	ENST00000629504.1	ENSP00000486133	GABARAPL1
ENSG00000139793	ENSG00000139793.18	ENST00000397601	ENST00000397601.5	ENSP00000380726	MBNL2
ENSG00000139793	ENSG00000139793.18	ENST00000469707	ENST00000469707.5	ENSP00000432422	MBNL2
ENSG00000139793	ENSG00000139793.18	ENST00000345429	ENST00000345429.10	ENSP00000267287	MBNL2
ENSG00000139793	ENSG00000139793.18	ENST00000449284	ENST00000449284.1	ENSP00000404202	MBNL2
ENSG00000139793	ENSG00000139793.18	ENST00000343600	ENST00000343600.8	ENSP00000344214	MBNL2
ENSG00000139793	ENSG00000139793.18	ENST00000376673	ENST00000376673.7	ENSP00000365861	MBNL2
ENSG00000140367	ENSG00000140367.12	ENST00000267938	ENST00000267938.9	ENSP00000267938	UBE2Q2
ENSG00000140367	ENSG00000140367.12	ENST00000569423	ENST00000569423.5	ENSP00000456324	UBE2Q2
ENSG00000140367	ENSG00000140367.12	ENST00000561723	ENST00000561723.5	ENSP00000458006	UBE2Q2
ENSG00000140367	ENSG00000140367.12	ENST00000561851	ENST00000561851.5	ENSP00000456229	UBE2Q2
ENSG00000140367	ENSG00000140367.12	ENST00000562635	ENST00000562635.1		UBE2Q2
ENSG00000140367	ENSG00000140367.12	ENST00000426727	ENST00000426727.6	ENSP00000400960	UBE2Q2
ENSG00000140367	ENSG00000140367.12	ENST00000567921	ENST00000567921.1	ENSP00000454742	UBE2Q2
ENSG00000140367	ENSG00000140367.12	ENST00000563966	ENST00000563966.1		UBE2Q2
ENSG00000140526	ENSG00000140526.18	ENST00000569411	ENST00000569411.5	ENSP00000457882	ABHD2
ENSG00000140526	ENSG00000140526.18	ENST00000352732	ENST00000352732.10	ENSP00000268129	ABHD2
ENSG00000140526	ENSG00000140526.18	ENST00000564876	ENST00000564876.5		ABHD2
ENSG00000140526	ENSG00000140526.18	ENST00000569550	ENST00000569550.5	ENSP00000454645	ABHD2
ENSG00000140526	ENSG00000140526.18	ENST00000565066	ENST00000565066.5	ENSP00000454531	ABHD2
ENSG00000140526	ENSG00000140526.18	ENST00000565973	ENST00000565973.5	ENSP00000455639	ABHD2
ENSG00000140526	ENSG00000140526.18	ENST00000565825	ENST00000565825.5		ABHD2
ENSG00000140526	ENSG00000140526.18	ENST00000562254	ENST00000562254.1		ABHD2
ENSG00000140526	ENSG00000140526.18	ENST00000562073	ENST00000562073.1		ABHD2
ENSG00000140526	ENSG00000140526.18	ENST00000568308	ENST00000568308.1		ABHD2
ENSG00000140545	ENSG00000140545.15	ENST00000558018	ENST00000558018.5	ENSP00000452734	MFGE8
ENSG00000140545	ENSG00000140545.15	ENST00000268151	ENST00000268151.11	ENSP00000268151	MFGE8
ENSG00000140545	ENSG00000140545.15	ENST00000268150	ENST00000268150.13	ENSP00000268150	MFGE8
ENSG00000140545	ENSG00000140545.15	ENST00000566497	ENST00000566497.5	ENSP00000456281	MFGE8
ENSG00000140545	ENSG00000140545.15	ENST00000560937	ENST00000560937.1		MFGE8
ENSG00000140545	ENSG00000140545.15	ENST00000542878	ENST00000542878.5	ENSP00000444332	MFGE8
ENSG00000140545	ENSG00000140545.15	ENST00000558029	ENST00000558029.5	ENSP00000452926	MFGE8
ENSG00000140545	ENSG00000140545.15	ENST00000617199	ENST00000617199.1		MFGE8
ENSG00000140545	ENSG00000140545.15	ENST00000613965	ENST00000613965.1	ENSP00000478952	MFGE8
ENSG00000140545	ENSG00000140545.15	ENST00000560553	ENST00000560553.1		MFGE8
ENSG00000140545	ENSG00000140545.15	ENST00000559259	ENST00000559259.1		MFGE8
ENSG00000140545	ENSG00000140545.15	ENST00000559997	ENST00000559997.5		MFGE8
ENSG00000140545	ENSG00000140545.15	ENST00000558352	ENST00000558352.5		MFGE8
ENSG00000140545	ENSG00000140545.15	ENST00000559770	ENST00000559770.1		MFGE8
ENSG00000140545	ENSG00000140545.15	ENST00000559143	ENST00000559143.1		MFGE8
ENSG00000140545	ENSG00000140545.15	ENST00000558773	ENST00000558773.1		MFGE8
ENSG00000140545	ENSG00000140545.15	ENST00000557944	ENST00000557944.1		MFGE8
ENSG00000142192	ENSG00000142192.21	ENST00000346798	ENST00000346798.8	ENSP00000284981	APP
ENSG00000142192	ENSG00000142192.21	ENST00000354192	ENST00000354192.7	ENSP00000346129	APP
ENSG00000142192	ENSG00000142192.21	ENST00000348990	ENST00000348990.9	ENSP00000345463	APP
ENSG00000142192	ENSG00000142192.21	ENST00000357903	ENST00000357903.7	ENSP00000350578	APP
ENSG00000142192	ENSG00000142192.21	ENST00000440126	ENST00000440126.7	ENSP00000387483	APP
ENSG00000142192	ENSG00000142192.21	ENST00000439274	ENST00000439274.6	ENSP00000398879	APP
ENSG00000142192	ENSG00000142192.21	ENST00000464867	ENST00000464867.1		APP
ENSG00000142192	ENSG00000142192.21	ENST00000358918	ENST00000358918.7	ENSP00000351796	APP
ENSG00000142192	ENSG00000142192.21	ENST00000448850	ENST00000448850.5	ENSP00000396923	APP
ENSG00000142192	ENSG00000142192.21	ENST00000415997	ENST00000415997.1	ENSP00000406539	APP
ENSG00000142192	ENSG00000142192.21	ENST00000491395	ENST00000491395.5		APP
ENSG00000142192	ENSG00000142192.21	ENST00000474136	ENST00000474136.5		APP
ENSG00000142192	ENSG00000142192.21	ENST00000463070	ENST00000463070.1		APP
ENSG00000142192	ENSG00000142192.21	ENST00000548570	ENST00000548570.1		APP
ENSG00000142192	ENSG00000142192.21	ENST00000462267	ENST00000462267.1		APP
ENSG00000142192	ENSG00000142192.21	ENST00000466453	ENST00000466453.1		APP
ENSG00000142192	ENSG00000142192.21	ENST00000359726	ENST00000359726.7	ENSP00000352760	APP
ENSG00000142541	ENSG00000142541.17	ENST00000621674	ENST00000621674.4	ENSP00000477755	RPL13A
ENSG00000142541	ENSG00000142541.17	ENST00000476300	ENST00000476300.1		RPL13A
ENSG00000142541	ENSG00000142541.17	ENST00000468655	ENST00000468655.1		RPL13A
ENSG00000142541	ENSG00000142541.17	ENST00000474171	ENST00000474171.1		RPL13A
ENSG00000142541	ENSG00000142541.17	ENST00000476268	ENST00000476268.6		RPL13A
ENSG00000142541	ENSG00000142541.17	ENST00000467825	ENST00000467825.2	ENSP00000470037	RPL13A
ENSG00000142541	ENSG00000142541.17	ENST00000477613	ENST00000477613.6		RPL13A
ENSG00000142541	ENSG00000142541.17	ENST00000486930	ENST00000486930.5		RPL13A
ENSG00000142541	ENSG00000142541.17	ENST00000479992	ENST00000479992.5		RPL13A
ENSG00000142541	ENSG00000142541.17	ENST00000488946	ENST00000488946.1		RPL13A
ENSG00000142541	ENSG00000142541.17	ENST00000484279	ENST00000484279.5	ENSP00000470768	RPL13A
ENSG00000142541	ENSG00000142541.17	ENST00000472481	ENST00000472481.5		RPL13A
ENSG00000142541	ENSG00000142541.17	ENST00000624069	ENST00000624069.3	ENSP00000485546	RPL13A
ENSG00000142541	ENSG00000142541.17	ENST00000391857	ENST00000391857.9	ENSP00000375730	RPL13A
ENSG00000143947	ENSG00000143947.13	ENST00000402285	ENST00000402285.7	ENSP00000383981	RPS27A
ENSG00000143947	ENSG00000143947.13	ENST00000272317	ENST00000272317.10	ENSP00000272317	RPS27A
ENSG00000143947	ENSG00000143947.13	ENST00000449323	ENST00000449323.5	ENSP00000408482	RPS27A
ENSG00000143947	ENSG00000143947.13	ENST00000404735	ENST00000404735.1	ENSP00000385659	RPS27A
ENSG00000143947	ENSG00000143947.13	ENST00000463185	ENST00000463185.1		RPS27A
ENSG00000143947	ENSG00000143947.13	ENST00000471772	ENST00000471772.6		RPS27A
ENSG00000143947	ENSG00000143947.13	ENST00000478196	ENST00000478196.6		RPS27A
ENSG00000143947	ENSG00000143947.13	ENST00000494756	ENST00000494756.1		RPS27A
ENSG00000143947	ENSG00000143947.13	ENST00000495843	ENST00000495843.1		RPS27A
ENSG00000143947	ENSG00000143947.13	ENST00000468810	ENST00000468810.1		RPS27A
ENSG00000143947	ENSG00000143947.13	ENST00000639844	ENST00000639844.1	ENSP00000492819	RPS27A
ENSG00000144677	ENSG00000144677.15	ENST00000443503	ENST00000443503.6	ENSP00000398288	CTDSPL
ENSG00000144677	ENSG00000144677.15	ENST00000273179	ENST00000273179.10	ENSP00000273179	CTDSPL
ENSG00000144677	ENSG00000144677.15	ENST00000435525	ENST00000435525.1	ENSP00000408183	CTDSPL
ENSG00000144677	ENSG00000144677.15	ENST00000486978	ENST00000486978.5		CTDSPL
ENSG00000144677	ENSG00000144677.15	ENST00000310189	ENST00000310189.3		CTDSPL
ENSG00000144677	ENSG00000144677.15	ENST00000416688	ENST00000416688.5	ENSP00000404977	CTDSPL
ENSG00000144677	ENSG00000144677.15	ENST00000447745	ENST00000447745.5	ENSP00000407443	CTDSPL
ENSG00000144677	ENSG00000144677.15	ENST00000436654	ENST00000436654.1	ENSP00000409600	CTDSPL
ENSG00000146072	ENSG00000146072.6	ENST00000296861	ENST00000296861.2	ENSP00000296861	TNFRSF21
ENSG00000146731	ENSG00000146731.11	ENST00000275603	ENST00000275603.9	ENSP00000275603	CCT6A
ENSG00000146731	ENSG00000146731.11	ENST00000335503	ENST00000335503.3	ENSP00000352019	CCT6A
ENSG00000146731	ENSG00000146731.11	ENST00000493855	ENST00000493855.1		CCT6A
ENSG00000146731	ENSG00000146731.11	ENST00000482776	ENST00000482776.1		CCT6A
ENSG00000146731	ENSG00000146731.11	ENST00000492618	ENST00000492618.5		CCT6A
ENSG00000146731	ENSG00000146731.11	ENST00000466572	ENST00000466572.5		CCT6A
ENSG00000146731	ENSG00000146731.11	ENST00000462133	ENST00000462133.5		CCT6A
ENSG00000146731	ENSG00000146731.11	ENST00000494736	ENST00000494736.1		CCT6A
ENSG00000146731	ENSG00000146731.11	ENST00000466479	ENST00000466479.1		CCT6A
ENSG00000147140	ENSG00000147140.16	ENST00000276079	ENST00000276079.13	ENSP00000276079	NONO
ENSG00000147140	ENSG00000147140.16	ENST00000373856	ENST00000373856.7	ENSP00000362963	NONO
ENSG00000147140	ENSG00000147140.16	ENST00000373841	ENST00000373841.5	ENSP00000362947	NONO
ENSG00000147140	ENSG00000147140.16	ENST00000474431	ENST00000474431.5		NONO
ENSG00000147140	ENSG00000147140.16	ENST00000420903	ENST00000420903.5	ENSP00000410299	NONO
ENSG00000147140	ENSG00000147140.16	ENST00000472185	ENST00000472185.1		NONO
ENSG00000147140	ENSG00000147140.16	ENST00000413858	ENST00000413858.5	ENSP00000413350	NONO
ENSG00000147140	ENSG00000147140.16	ENST00000486613	ENST00000486613.6		NONO
ENSG00000147140	ENSG00000147140.16	ENST00000450092	ENST00000450092.5	ENSP00000415777	NONO
ENSG00000147140	ENSG00000147140.16	ENST00000454976	ENST00000454976.1	ENSP00000406673	NONO
ENSG00000147140	ENSG00000147140.16	ENST00000418921	ENST00000418921.1	ENSP00000409773	NONO
ENSG00000147140	ENSG00000147140.16	ENST00000471419	ENST00000471419.6		NONO
ENSG00000147140	ENSG00000147140.16	ENST00000490044	ENST00000490044.5		NONO
ENSG00000147140	ENSG00000147140.16	ENST00000473525	ENST00000473525.1		NONO
ENSG00000147140	ENSG00000147140.16	ENST00000535149	ENST00000535149.5	ENSP00000441364	NONO
ENSG00000147251	ENSG00000147251.15	ENST00000276204	ENST00000276204.10	ENSP00000276204	DOCK11
ENSG00000147251	ENSG00000147251.15	ENST00000276202	ENST00000276202.8	ENSP00000276202	DOCK11
ENSG00000147251	ENSG00000147251.15	ENST00000633080	ENST00000633080.1	ENSP00000487829	DOCK11
ENSG00000147251	ENSG00000147251.15	ENST00000632573	ENST00000632573.1	ENSP00000488503	DOCK11
ENSG00000147394	ENSG00000147394.18	ENST00000370268	ENST00000370268.8	ENSP00000359291	ZNF185
ENSG00000147394	ENSG00000147394.18	ENST00000436731	ENST00000436731.6	ENSP00000391272	ZNF185
ENSG00000147394	ENSG00000147394.18	ENST00000370270	ENST00000370270.6	ENSP00000359293	ZNF185
ENSG00000147394	ENSG00000147394.18	ENST00000426821	ENST00000426821.6	ENSP00000409121	ZNF185
ENSG00000147394	ENSG00000147394.18	ENST00000447792	ENST00000447792.2	ENSP00000401766	ZNF185
ENSG00000147394	ENSG00000147394.18	ENST00000454925	ENST00000454925.1	ENSP00000392984	ZNF185
ENSG00000147394	ENSG00000147394.18	ENST00000318504	ENST00000318504.11	ENSP00000312782	ZNF185
ENSG00000147394	ENSG00000147394.18	ENST00000449285	ENST00000449285.6	ENSP00000395228	ZNF185
ENSG00000147394	ENSG00000147394.18	ENST00000539731	ENST00000539731.5	ENSP00000444367	ZNF185
ENSG00000147394	ENSG00000147394.18	ENST00000318529	ENST00000318529.12	ENSP00000313919	ZNF185
ENSG00000147394	ENSG00000147394.18	ENST00000535861	ENST00000535861.5	ENSP00000440847	ZNF185
ENSG00000147394	ENSG00000147394.18	ENST00000324823	ENST00000324823.10	ENSP00000325307	ZNF185
ENSG00000147400	ENSG00000147400.10	ENST00000370277	ENST00000370277.5	ENSP00000359300	CETN2
ENSG00000147400	ENSG00000147400.10	ENST00000493482	ENST00000493482.1		CETN2
ENSG00000147604	ENSG00000147604.14	ENST00000487500	ENST00000487500.2		RPL7
ENSG00000147604	ENSG00000147604.14	ENST00000396467	ENST00000396467.5	ENSP00000379731	RPL7
ENSG00000147604	ENSG00000147604.14	ENST00000352983	ENST00000352983.7	ENSP00000339795	RPL7
ENSG00000147604	ENSG00000147604.14	ENST00000396466	ENST00000396466.5	ENSP00000379730	RPL7
ENSG00000147604	ENSG00000147604.14	ENST00000396465	ENST00000396465.5	ENSP00000379729	RPL7
ENSG00000147604	ENSG00000147604.14	ENST00000466821	ENST00000466821.1		RPL7
ENSG00000147604	ENSG00000147604.14	ENST00000435330	ENST00000435330.5	ENSP00000415808	RPL7
ENSG00000147604	ENSG00000147604.14	ENST00000431653	ENST00000431653.1	ENSP00000401300	RPL7
ENSG00000147852	ENSG00000147852.16	ENST00000382100	ENST00000382100.8	ENSP00000371532	VLDLR
ENSG00000147852	ENSG00000147852.16	ENST00000382096	ENST00000382096.5	ENSP00000371528	VLDLR
ENSG00000147852	ENSG00000147852.16	ENST00000382099	ENST00000382099.2	ENSP00000371531	VLDLR
ENSG00000147852	ENSG00000147852.16	ENST00000478776	ENST00000478776.1		VLDLR
ENSG00000147872	ENSG00000147872.10	ENST00000464326	ENST00000464326.1		PLIN2
ENSG00000147872	ENSG00000147872.10	ENST00000276914	ENST00000276914.7	ENSP00000276914	PLIN2
ENSG00000147872	ENSG00000147872.10	ENST00000434144	ENST00000434144.5	ENSP00000403421	PLIN2
ENSG00000147872	ENSG00000147872.10	ENST00000380465	ENST00000380465.7	ENSP00000369832	PLIN2
ENSG00000147872	ENSG00000147872.10	ENST00000380464	ENST00000380464.7	ENSP00000369831	PLIN2
ENSG00000147872	ENSG00000147872.10	ENST00000475923	ENST00000475923.1		PLIN2
ENSG00000147872	ENSG00000147872.10	ENST00000472715	ENST00000472715.1		PLIN2
ENSG00000147872	ENSG00000147872.10	ENST00000494753	ENST00000494753.1		PLIN2
ENSG00000147883	ENSG00000147883.12	ENST00000276925	ENST00000276925.7	ENSP00000276925	CDKN2B
ENSG00000147883	ENSG00000147883.12	ENST00000380142	ENST00000380142.5	ENSP00000369487	CDKN2B
ENSG00000147883	ENSG00000147883.12	ENST00000579591	ENST00000579591.1		CDKN2B
ENSG00000148303	ENSG00000148303.17	ENST00000323345	ENST00000323345.11	ENSP00000361076	RPL7A
ENSG00000148303	ENSG00000148303.17	ENST00000496554	ENST00000496554.5		RPL7A
ENSG00000148303	ENSG00000148303.17	ENST00000463740	ENST00000463740.5		RPL7A
ENSG00000148303	ENSG00000148303.17	ENST00000426651	ENST00000426651.1	ENSP00000416638	RPL7A
ENSG00000148303	ENSG00000148303.17	ENST00000468019	ENST00000468019.5		RPL7A
ENSG00000148303	ENSG00000148303.17	ENST00000485706	ENST00000485706.5		RPL7A
ENSG00000148303	ENSG00000148303.17	ENST00000315731	ENST00000315731.4	ENSP00000361071	RPL7A
ENSG00000148303	ENSG00000148303.17	ENST00000489392	ENST00000489392.1		RPL7A
ENSG00000148303	ENSG00000148303.17	ENST00000492798	ENST00000492798.1		RPL7A
ENSG00000149182	ENSG00000149182.15	ENST00000524782	ENST00000524782.6	ENSP00000434442	ARFGAP2
ENSG00000149182	ENSG00000149182.15	ENST00000395449	ENST00000395449.7		ARFGAP2
ENSG00000149182	ENSG00000149182.15	ENST00000533243	ENST00000533243.5	ENSP00000433210	ARFGAP2
ENSG00000149182	ENSG00000149182.15	ENST00000527776	ENST00000527776.5	ENSP00000434022	ARFGAP2
ENSG00000149182	ENSG00000149182.15	ENST00000526342	ENST00000526342.5	ENSP00000437305	ARFGAP2
ENSG00000149182	ENSG00000149182.15	ENST00000527927	ENST00000527927.5	ENSP00000434433	ARFGAP2
ENSG00000149182	ENSG00000149182.15	ENST00000532478	ENST00000532478.5	ENSP00000437194	ARFGAP2
ENSG00000149182	ENSG00000149182.15	ENST00000525635	ENST00000525635.1		ARFGAP2
ENSG00000149182	ENSG00000149182.15	ENST00000532438	ENST00000532438.5	ENSP00000432978	ARFGAP2
ENSG00000149182	ENSG00000149182.15	ENST00000529455	ENST00000529455.5	ENSP00000434487	ARFGAP2
ENSG00000149182	ENSG00000149182.15	ENST00000525398	ENST00000525398.5	ENSP00000431939	ARFGAP2
ENSG00000149182	ENSG00000149182.15	ENST00000526948	ENST00000526948.1		ARFGAP2
ENSG00000149182	ENSG00000149182.15	ENST00000531750	ENST00000531750.5		ARFGAP2
ENSG00000149182	ENSG00000149182.15	ENST00000525314	ENST00000525314.5	ENSP00000434809	ARFGAP2
ENSG00000149182	ENSG00000149182.15	ENST00000527097	ENST00000527097.5		ARFGAP2
ENSG00000149182	ENSG00000149182.15	ENST00000528444	ENST00000528444.5	ENSP00000431684	ARFGAP2
ENSG00000149182	ENSG00000149182.15	ENST00000524727	ENST00000524727.5		ARFGAP2
ENSG00000149182	ENSG00000149182.15	ENST00000529599	ENST00000529599.5		ARFGAP2
ENSG00000149182	ENSG00000149182.15	ENST00000528041	ENST00000528041.5	ENSP00000437070	ARFGAP2
ENSG00000149182	ENSG00000149182.15	ENST00000529439	ENST00000529439.5	ENSP00000431238	ARFGAP2
ENSG00000149182	ENSG00000149182.15	ENST00000530596	ENST00000530596.5	ENSP00000435488	ARFGAP2
ENSG00000149182	ENSG00000149182.15	ENST00000533939	ENST00000533939.5		ARFGAP2
ENSG00000149182	ENSG00000149182.15	ENST00000526185	ENST00000526185.5		ARFGAP2
ENSG00000149182	ENSG00000149182.15	ENST00000528708	ENST00000528708.5	ENSP00000431847	ARFGAP2
ENSG00000149182	ENSG00000149182.15	ENST00000524586	ENST00000524586.1	ENSP00000433108	ARFGAP2
ENSG00000149182	ENSG00000149182.15	ENST00000530794	ENST00000530794.1		ARFGAP2
ENSG00000149182	ENSG00000149182.15	ENST00000528072	ENST00000528072.1		ARFGAP2
ENSG00000149182	ENSG00000149182.15	ENST00000426335	ENST00000426335.6	ENSP00000400226	ARFGAP2
ENSG00000149182	ENSG00000149182.15	ENST00000627920	ENST00000627920.2	ENSP00000486339	ARFGAP2
ENSG00000149182	ENSG00000149182.15	ENST00000629231	ENST00000629231.2	ENSP00000486229	ARFGAP2
ENSG00000149929	ENSG00000149929.16	ENST00000279392	ENST00000279392.8	ENSP00000279392	HIRIP3
ENSG00000149929	ENSG00000149929.16	ENST00000564026	ENST00000564026.1	ENSP00000456824	HIRIP3
ENSG00000149929	ENSG00000149929.16	ENST00000563053	ENST00000563053.1		HIRIP3
ENSG00000149929	ENSG00000149929.16	ENST00000563680	ENST00000563680.1		HIRIP3
ENSG00000149929	ENSG00000149929.16	ENST00000566471	ENST00000566471.1		HIRIP3
ENSG00000149929	ENSG00000149929.16	ENST00000565996	ENST00000565996.1		HIRIP3
ENSG00000149929	ENSG00000149929.16	ENST00000568880	ENST00000568880.2		HIRIP3
ENSG00000149948	ENSG00000149948.13	ENST00000403681	ENST00000403681.6	ENSP00000384026	HMGA2
ENSG00000149948	ENSG00000149948.13	ENST00000537275	ENST00000537275.5	ENSP00000437747	HMGA2
ENSG00000149948	ENSG00000149948.13	ENST00000393578	ENST00000393578.7	ENSP00000377206	HMGA2
ENSG00000149948	ENSG00000149948.13	ENST00000537429	ENST00000537429.5	ENSP00000443372	HMGA2
ENSG00000149948	ENSG00000149948.13	ENST00000425208	ENST00000425208.6	ENSP00000407306	HMGA2
ENSG00000149948	ENSG00000149948.13	ENST00000536545	ENST00000536545.5	ENSP00000437621	HMGA2
ENSG00000149948	ENSG00000149948.13	ENST00000354636	ENST00000354636.7	ENSP00000346658	HMGA2
ENSG00000149948	ENSG00000149948.13	ENST00000545998	ENST00000545998.1		HMGA2
ENSG00000149948	ENSG00000149948.13	ENST00000541363	ENST00000541363.5	ENSP00000439317	HMGA2
ENSG00000149948	ENSG00000149948.13	ENST00000393577	ENST00000393577.7	ENSP00000377205	HMGA2
ENSG00000149948	ENSG00000149948.13	ENST00000539662	ENST00000539662.1	ENSP00000440919	HMGA2
ENSG00000151726	ENSG00000151726.14	ENST00000454703	ENST00000454703.6	ENSP00000407165	ACSL1
ENSG00000151726	ENSG00000151726.14	ENST00000513001	ENST00000513001.5		ACSL1
ENSG00000151726	ENSG00000151726.14	ENST00000515030	ENST00000515030.5	ENSP00000422607	ACSL1
ENSG00000151726	ENSG00000151726.14	ENST00000503407	ENST00000503407.5	ENSP00000425098	ACSL1
ENSG00000151726	ENSG00000151726.14	ENST00000281455	ENST00000281455.7	ENSP00000281455	ACSL1
ENSG00000151726	ENSG00000151726.14	ENST00000507295	ENST00000507295.5	ENSP00000426244	ACSL1
ENSG00000151726	ENSG00000151726.14	ENST00000506733	ENST00000506733.5	ENSP00000426491	ACSL1
ENSG00000151726	ENSG00000151726.14	ENST00000504342	ENST00000504342.5	ENSP00000425006	ACSL1
ENSG00000151726	ENSG00000151726.14	ENST00000513317	ENST00000513317.5	ENSP00000426150	ACSL1
ENSG00000151726	ENSG00000151726.14	ENST00000504900	ENST00000504900.5	ENSP00000424935	ACSL1
ENSG00000151726	ENSG00000151726.14	ENST00000505492	ENST00000505492.1	ENSP00000425640	ACSL1
ENSG00000151726	ENSG00000151726.14	ENST00000622937	ENST00000622937.3	ENSP00000485264	ACSL1
ENSG00000151893	ENSG00000151893.15	ENST00000544392	ENST00000544392.5		CACUL1
ENSG00000151893	ENSG00000151893.15	ENST00000369151	ENST00000369151.8	ENSP00000358147	CACUL1
ENSG00000151893	ENSG00000151893.15	ENST00000493518	ENST00000493518.5	ENSP00000431329	CACUL1
ENSG00000151893	ENSG00000151893.15	ENST00000490610	ENST00000490610.1		CACUL1
ENSG00000151893	ENSG00000151893.15	ENST00000489169	ENST00000489169.1		CACUL1
ENSG00000151893	ENSG00000151893.15	ENST00000481360	ENST00000481360.1		CACUL1
ENSG00000151893	ENSG00000151893.15	ENST00000477583	ENST00000477583.1		CACUL1
ENSG00000152332	ENSG00000152332.16	ENST00000489294	ENST00000489294.2	ENSP00000420270	UHMK1
ENSG00000152332	ENSG00000152332.16	ENST00000282169	ENST00000282169.8		UHMK1
ENSG00000152332	ENSG00000152332.16	ENST00000538489	ENST00000538489.5	ENSP00000446416	UHMK1
ENSG00000152332	ENSG00000152332.16	ENST00000545294	ENST00000545294.5	ENSP00000441226	UHMK1
ENSG00000152749	ENSG00000152749.8	ENST00000376958	ENST00000376958.5	ENSP00000366157	GPR180
ENSG00000152894	ENSG00000152894.14	ENST00000368226	ENST00000368226.8	ENSP00000357209	PTPRK
ENSG00000152894	ENSG00000152894.14	ENST00000532331	ENST00000532331.5	ENSP00000432973	PTPRK
ENSG00000152894	ENSG00000152894.14	ENST00000368213	ENST00000368213.9	ENSP00000357196	PTPRK
ENSG00000152894	ENSG00000152894.14	ENST00000368210	ENST00000368210.7	ENSP00000357193	PTPRK
ENSG00000152894	ENSG00000152894.14	ENST00000368215	ENST00000368215.7	ENSP00000357198	PTPRK
ENSG00000152894	ENSG00000152894.14	ENST00000368207	ENST00000368207.7	ENSP00000357190	PTPRK
ENSG00000152894	ENSG00000152894.14	ENST00000415046	ENST00000415046.6	ENSP00000406825	PTPRK
ENSG00000152894	ENSG00000152894.14	ENST00000415055	ENST00000415055.2	ENSP00000408180	PTPRK
ENSG00000152894	ENSG00000152894.14	ENST00000531050	ENST00000531050.5	ENSP00000432960	PTPRK
ENSG00000152894	ENSG00000152894.14	ENST00000524481	ENST00000524481.5		PTPRK
ENSG00000152894	ENSG00000152894.14	ENST00000531466	ENST00000531466.1		PTPRK
ENSG00000152894	ENSG00000152894.14	ENST00000434424	ENST00000434424.5		PTPRK
ENSG00000152894	ENSG00000152894.14	ENST00000524534	ENST00000524534.5		PTPRK
ENSG00000152894	ENSG00000152894.14	ENST00000368205	ENST00000368205.7		PTPRK
ENSG00000152894	ENSG00000152894.14	ENST00000490332	ENST00000490332.2	ENSP00000434058	PTPRK
ENSG00000152894	ENSG00000152894.14	ENST00000498284	ENST00000498284.1		PTPRK
ENSG00000152894	ENSG00000152894.14	ENST00000495748	ENST00000495748.5		PTPRK
ENSG00000152894	ENSG00000152894.14	ENST00000429595	ENST00000429595.1		PTPRK
ENSG00000152894	ENSG00000152894.14	ENST00000525459	ENST00000525459.1	ENSP00000434116	PTPRK
ENSG00000152894	ENSG00000152894.14	ENST00000392449	ENST00000392449.4	ENSP00000376243	PTPRK
ENSG00000152894	ENSG00000152894.14	ENST00000532751	ENST00000532751.1	ENSP00000437299	PTPRK
ENSG00000152894	ENSG00000152894.14	ENST00000368202	ENST00000368202.4		PTPRK
ENSG00000152952	ENSG00000152952.12	ENST00000461497	ENST00000461497.5	ENSP00000419354	PLOD2
ENSG00000152952	ENSG00000152952.12	ENST00000282903	ENST00000282903.10	ENSP00000282903	PLOD2
ENSG00000152952	ENSG00000152952.12	ENST00000360060	ENST00000360060.7	ENSP00000353170	PLOD2
ENSG00000152952	ENSG00000152952.12	ENST00000494950	ENST00000494950.5	ENSP00000420094	PLOD2
ENSG00000152952	ENSG00000152952.12	ENST00000495700	ENST00000495700.1		PLOD2
ENSG00000152952	ENSG00000152952.12	ENST00000475505	ENST00000475505.1		PLOD2
ENSG00000152952	ENSG00000152952.12	ENST00000478436	ENST00000478436.1		PLOD2
ENSG00000152952	ENSG00000152952.12	ENST00000460520	ENST00000460520.1		PLOD2
ENSG00000152952	ENSG00000152952.12	ENST00000469350	ENST00000469350.5	ENSP00000419963	PLOD2
ENSG00000152952	ENSG00000152952.12	ENST00000480704	ENST00000480704.1	ENSP00000419880	PLOD2
ENSG00000155368	ENSG00000155368.16	ENST00000355857	ENST00000355857.7	ENSP00000348116	DBI
ENSG00000155368	ENSG00000155368.16	ENST00000492375	ENST00000492375.1		DBI
ENSG00000155368	ENSG00000155368.16	ENST00000627093	ENST00000627093.2	ENSP00000486281	DBI
ENSG00000155368	ENSG00000155368.16	ENST00000409094	ENST00000409094.5	ENSP00000386486	DBI
ENSG00000155368	ENSG00000155368.16	ENST00000311521	ENST00000311521.8	ENSP00000311117	DBI
ENSG00000155368	ENSG00000155368.16	ENST00000460901	ENST00000460901.1		DBI
ENSG00000155368	ENSG00000155368.16	ENST00000627305	ENST00000627305.2	ENSP00000486361	DBI
ENSG00000155368	ENSG00000155368.16	ENST00000393103	ENST00000393103.2	ENSP00000376815	DBI
ENSG00000155368	ENSG00000155368.16	ENST00000475783	ENST00000475783.1		DBI
ENSG00000155368	ENSG00000155368.16	ENST00000535757	ENST00000535757.5	ENSP00000439012	DBI
ENSG00000155368	ENSG00000155368.16	ENST00000535617	ENST00000535617.5	ENSP00000442917	DBI
ENSG00000155368	ENSG00000155368.16	ENST00000542275	ENST00000542275.5	ENSP00000440698	DBI
ENSG00000155506	ENSG00000155506.17	ENST00000336314	ENST00000336314.9	ENSP00000336721	LARP1
ENSG00000155506	ENSG00000155506.17	ENST00000518297	ENST00000518297.5	ENSP00000428589	LARP1
ENSG00000155506	ENSG00000155506.17	ENST00000517616	ENST00000517616.5	ENSP00000429852	LARP1
ENSG00000155506	ENSG00000155506.17	ENST00000518892	ENST00000518892.1	ENSP00000429624	LARP1
ENSG00000155506	ENSG00000155506.17	ENST00000521577	ENST00000521577.1	ENSP00000428251	LARP1
ENSG00000155506	ENSG00000155506.17	ENST00000519931	ENST00000519931.5	ENSP00000429710	LARP1
ENSG00000155506	ENSG00000155506.17	ENST00000524248	ENST00000524248.5	ENSP00000429904	LARP1
ENSG00000155506	ENSG00000155506.17	ENST00000523163	ENST00000523163.5	ENSP00000430438	LARP1
ENSG00000155506	ENSG00000155506.17	ENST00000518194	ENST00000518194.1	ENSP00000427731	LARP1
ENSG00000155506	ENSG00000155506.17	ENST00000518595	ENST00000518595.1		LARP1
ENSG00000155506	ENSG00000155506.17	ENST00000518742	ENST00000518742.1	ENSP00000431072	LARP1
ENSG00000155506	ENSG00000155506.17	ENST00000518677	ENST00000518677.1	ENSP00000430815	LARP1
ENSG00000155506	ENSG00000155506.17	ENST00000522272	ENST00000522272.1	ENSP00000430169	LARP1
ENSG00000155506	ENSG00000155506.17	ENST00000519194	ENST00000519194.1		LARP1
ENSG00000155506	ENSG00000155506.17	ENST00000524187	ENST00000524187.1		LARP1
ENSG00000155827	ENSG00000155827.12	ENST00000389120	ENST00000389120.8	ENSP00000373772	RNF20
ENSG00000155827	ENSG00000155827.12	ENST00000374819	ENST00000374819.6	ENSP00000363952	RNF20
ENSG00000155827	ENSG00000155827.12	ENST00000479306	ENST00000479306.5	ENSP00000419201	RNF20
ENSG00000155827	ENSG00000155827.12	ENST00000481046	ENST00000481046.1		RNF20
ENSG00000155827	ENSG00000155827.12	ENST00000466817	ENST00000466817.1	ENSP00000418924	RNF20
ENSG00000155827	ENSG00000155827.12	ENST00000478072	ENST00000478072.2		RNF20
ENSG00000157800	ENSG00000157800.18	ENST00000477571	ENST00000477571.5	ENSP00000417365	SLC37A3
ENSG00000157800	ENSG00000157800.18	ENST00000340308	ENST00000340308.7	ENSP00000343358	SLC37A3
ENSG00000157800	ENSG00000157800.18	ENST00000447932	ENST00000447932.6	ENSP00000397481	SLC37A3
ENSG00000157800	ENSG00000157800.18	ENST00000326232	ENST00000326232.14	ENSP00000321498	SLC37A3
ENSG00000157800	ENSG00000157800.18	ENST00000473060	ENST00000473060.5		SLC37A3
ENSG00000157800	ENSG00000157800.18	ENST00000469636	ENST00000469636.1	ENSP00000418610	SLC37A3
ENSG00000157800	ENSG00000157800.18	ENST00000498469	ENST00000498469.5	ENSP00000418158	SLC37A3
ENSG00000157800	ENSG00000157800.18	ENST00000491357	ENST00000491357.5	ENSP00000418136	SLC37A3
ENSG00000157800	ENSG00000157800.18	ENST00000485538	ENST00000485538.1	ENSP00000417380	SLC37A3
ENSG00000157800	ENSG00000157800.18	ENST00000492027	ENST00000492027.5	ENSP00000417447	SLC37A3
ENSG00000157800	ENSG00000157800.18	ENST00000477006	ENST00000477006.1	ENSP00000417461	SLC37A3
ENSG00000157800	ENSG00000157800.18	ENST00000460560	ENST00000460560.5		SLC37A3
ENSG00000157800	ENSG00000157800.18	ENST00000485734	ENST00000485734.1	ENSP00000419285	SLC37A3
ENSG00000157800	ENSG00000157800.18	ENST00000485139	ENST00000485139.1		SLC37A3
ENSG00000157800	ENSG00000157800.18	ENST00000487319	ENST00000487319.1		SLC37A3
ENSG00000157800	ENSG00000157800.18	ENST00000485861	ENST00000485861.5	ENSP00000420771	SLC37A3
ENSG00000157800	ENSG00000157800.18	ENST00000484416	ENST00000484416.5	ENSP00000419701	SLC37A3
ENSG00000157800	ENSG00000157800.18	ENST00000490760	ENST00000490760.5	ENSP00000418585	SLC37A3
ENSG00000157800	ENSG00000157800.18	ENST00000464865	ENST00000464865.5		SLC37A3
ENSG00000157800	ENSG00000157800.18	ENST00000473707	ENST00000473707.5		SLC37A3
ENSG00000157800	ENSG00000157800.18	ENST00000464834	ENST00000464834.5	ENSP00000417449	SLC37A3
ENSG00000157800	ENSG00000157800.18	ENST00000469193	ENST00000469193.5	ENSP00000419024	SLC37A3
ENSG00000157800	ENSG00000157800.18	ENST00000461089	ENST00000461089.5		SLC37A3
ENSG00000157800	ENSG00000157800.18	ENST00000462881	ENST00000462881.1	ENSP00000419410	SLC37A3
ENSG00000157800	ENSG00000157800.18	ENST00000495257	ENST00000495257.1		SLC37A3
ENSG00000157800	ENSG00000157800.18	ENST00000467233	ENST00000467233.1		SLC37A3
ENSG00000157800	ENSG00000157800.18	ENST00000491505	ENST00000491505.1	ENSP00000417181	SLC37A3
ENSG00000157800	ENSG00000157800.18	ENST00000493423	ENST00000493423.1		SLC37A3
ENSG00000161011	ENSG00000161011.20	ENST00000506042	ENST00000506042.5		SQSTM1
ENSG00000161011	ENSG00000161011.20	ENST00000514093	ENST00000514093.5	ENSP00000427308	SQSTM1
ENSG00000161011	ENSG00000161011.20	ENST00000506690	ENST00000506690.1		SQSTM1
ENSG00000161011	ENSG00000161011.20	ENST00000512234	ENST00000512234.1		SQSTM1
ENSG00000161011	ENSG00000161011.20	ENST00000422245	ENST00000422245.5	ENSP00000394534	SQSTM1
ENSG00000161011	ENSG00000161011.20	ENST00000481335	ENST00000481335.5		SQSTM1
ENSG00000161011	ENSG00000161011.20	ENST00000464493	ENST00000464493.5		SQSTM1
ENSG00000161011	ENSG00000161011.20	ENST00000389805	ENST00000389805.9	ENSP00000374455	SQSTM1
ENSG00000161011	ENSG00000161011.20	ENST00000508284	ENST00000508284.5	ENSP00000424195	SQSTM1
ENSG00000161011	ENSG00000161011.20	ENST00000453046	ENST00000453046.5	ENSP00000405061	SQSTM1
ENSG00000161011	ENSG00000161011.20	ENST00000504627	ENST00000504627.1	ENSP00000425957	SQSTM1
ENSG00000161011	ENSG00000161011.20	ENST00000510187	ENST00000510187.5	ENSP00000424477	SQSTM1
ENSG00000161011	ENSG00000161011.20	ENST00000360718	ENST00000360718.5	ENSP00000353944	SQSTM1
ENSG00000161011	ENSG00000161011.20	ENST00000485412	ENST00000485412.1		SQSTM1
ENSG00000161011	ENSG00000161011.20	ENST00000466342	ENST00000466342.1		SQSTM1
ENSG00000161011	ENSG00000161011.20	ENST00000626660	ENST00000626660.1	ENSP00000487071	SQSTM1
ENSG00000162496	ENSG00000162496.9	ENST00000616661	ENST00000616661.5	ENSP00000480439	DHRS3
ENSG00000162496	ENSG00000162496.9	ENST00000464917	ENST00000464917.5	ENSP00000478218	DHRS3
ENSG00000162496	ENSG00000162496.9	ENST00000430996	ENST00000430996.2	ENSP00000387903	DHRS3
ENSG00000162496	ENSG00000162496.9	ENST00000482265	ENST00000482265.1		DHRS3
ENSG00000162599	ENSG00000162599.17	ENST00000371191	ENST00000371191.5	ENSP00000360233	NFIA
ENSG00000162599	ENSG00000162599.17	ENST00000664495	ENST00000664495.1	ENSP00000499306	NFIA
ENSG00000162599	ENSG00000162599.17	ENST00000476646	ENST00000476646.5	ENSP00000474461	NFIA
ENSG00000162599	ENSG00000162599.17	ENST00000407417	ENST00000407417.7	ENSP00000384680	NFIA
ENSG00000162599	ENSG00000162599.17	ENST00000479364	ENST00000479364.1		NFIA
ENSG00000162599	ENSG00000162599.17	ENST00000371189	ENST00000371189.8	ENSP00000360231	NFIA
ENSG00000162599	ENSG00000162599.17	ENST00000664149	ENST00000664149.1	ENSP00000499651	NFIA
ENSG00000162599	ENSG00000162599.17	ENST00000670151	ENST00000670151.1	ENSP00000499729	NFIA
ENSG00000162599	ENSG00000162599.17	ENST00000662015	ENST00000662015.1	ENSP00000499312	NFIA
ENSG00000162599	ENSG00000162599.17	ENST00000403491	ENST00000403491.8	ENSP00000384523	NFIA
ENSG00000162599	ENSG00000162599.17	ENST00000371187	ENST00000371187.7	ENSP00000360229	NFIA
ENSG00000162599	ENSG00000162599.17	ENST00000485903	ENST00000485903.6	ENSP00000419785	NFIA
ENSG00000162599	ENSG00000162599.17	ENST00000371185	ENST00000371185.6	ENSP00000360227	NFIA
ENSG00000162599	ENSG00000162599.17	ENST00000371184	ENST00000371184.6	ENSP00000360226	NFIA
ENSG00000162599	ENSG00000162599.17	ENST00000603233	ENST00000603233.2		NFIA
ENSG00000162599	ENSG00000162599.17	ENST00000496712	ENST00000496712.1	ENSP00000473830	NFIA
ENSG00000162599	ENSG00000162599.17	ENST00000663597	ENST00000663597.1	ENSP00000499597	NFIA
ENSG00000162599	ENSG00000162599.17	ENST00000657234	ENST00000657234.1	ENSP00000499693	NFIA
ENSG00000162599	ENSG00000162599.17	ENST00000655770	ENST00000655770.1	ENSP00000499326	NFIA
ENSG00000162599	ENSG00000162599.17	ENST00000482020	ENST00000482020.1	ENSP00000474806	NFIA
ENSG00000162599	ENSG00000162599.17	ENST00000357977	ENST00000357977.5	ENSP00000474462	NFIA
ENSG00000162599	ENSG00000162599.17	ENST00000493627	ENST00000493627.1	ENSP00000474817	NFIA
ENSG00000163900	ENSG00000163900.11	ENST00000382227	ENST00000382227.7	ENSP00000371662	TMEM41A
ENSG00000163900	ENSG00000163900.11	ENST00000475480	ENST00000475480.5		TMEM41A
ENSG00000163900	ENSG00000163900.11	ENST00000484062	ENST00000484062.1		TMEM41A
ENSG00000163900	ENSG00000163900.11	ENST00000421852	ENST00000421852.6	ENSP00000406885	TMEM41A
ENSG00000163900	ENSG00000163900.11	ENST00000296254	ENST00000296254.3	ENSP00000296254	TMEM41A
ENSG00000163900	ENSG00000163900.11	ENST00000467061	ENST00000467061.1		TMEM41A
ENSG00000163900	ENSG00000163900.11	ENST00000467520	ENST00000467520.1		TMEM41A
ENSG00000165775	ENSG00000165775.18	ENST00000475165	ENST00000475165.5		FUNDC2
ENSG00000165775	ENSG00000165775.18	ENST00000369498	ENST00000369498.8	ENSP00000358510	FUNDC2
ENSG00000165775	ENSG00000165775.18	ENST00000484175	ENST00000484175.5		FUNDC2
ENSG00000165775	ENSG00000165775.18	ENST00000485289	ENST00000485289.5		FUNDC2
ENSG00000165775	ENSG00000165775.18	ENST00000456179	ENST00000456179.1	ENSP00000395488	FUNDC2
ENSG00000165775	ENSG00000165775.18	ENST00000471528	ENST00000471528.1		FUNDC2
ENSG00000165775	ENSG00000165775.18	ENST00000492303	ENST00000492303.1		FUNDC2
ENSG00000166471	ENSG00000166471.11	ENST00000299596	ENST00000299596.8	ENSP00000299596	TMEM41B
ENSG00000166471	ENSG00000166471.11	ENST00000524543	ENST00000524543.5	ENSP00000431934	TMEM41B
ENSG00000166471	ENSG00000166471.11	ENST00000528080	ENST00000528080.6	ENSP00000433126	TMEM41B
ENSG00000166471	ENSG00000166471.11	ENST00000533867	ENST00000533867.1		TMEM41B
ENSG00000166471	ENSG00000166471.11	ENST00000527813	ENST00000527813.5	ENSP00000435685	TMEM41B
ENSG00000166471	ENSG00000166471.11	ENST00000533723	ENST00000533723.1	ENSP00000436480	TMEM41B
ENSG00000166471	ENSG00000166471.11	ENST00000611268	ENST00000611268.4	ENSP00000480141	TMEM41B
ENSG00000166848	ENSG00000166848.7	ENST00000300086	ENST00000300086.5	ENSP00000300086	TERF2IP
ENSG00000166848	ENSG00000166848.7	ENST00000653858	ENST00000653858.1	ENSP00000499565	TERF2IP
ENSG00000166848	ENSG00000166848.7	ENST00000569234	ENST00000569234.1	ENSP00000454399	TERF2IP
ENSG00000166848	ENSG00000166848.7	ENST00000564671	ENST00000564671.2	ENSP00000456092	TERF2IP
ENSG00000166848	ENSG00000166848.7	ENST00000659145	ENST00000659145.1		TERF2IP
ENSG00000167815	ENSG00000167815.12	ENST00000334482	ENST00000334482.9	ENSP00000334063	PRDX2
ENSG00000167815	ENSG00000167815.12	ENST00000301522	ENST00000301522.3	ENSP00000301522	PRDX2
ENSG00000167815	ENSG00000167815.12	ENST00000466174	ENST00000466174.5		PRDX2
ENSG00000167815	ENSG00000167815.12	ENST00000498785	ENST00000498785.1		PRDX2
ENSG00000167815	ENSG00000167815.12	ENST00000478908	ENST00000478908.1		PRDX2
ENSG00000167815	ENSG00000167815.12	ENST00000477555	ENST00000477555.1		PRDX2
ENSG00000168014	ENSG00000168014.16	ENST00000442398	ENST00000442398.6	ENSP00000404577	C2CD3
ENSG00000168014	ENSG00000168014.16	ENST00000542452	ENST00000542452.1		C2CD3
ENSG00000168014	ENSG00000168014.16	ENST00000538625	ENST00000538625.1		C2CD3
ENSG00000168014	ENSG00000168014.16	ENST00000540452	ENST00000540452.1		C2CD3
ENSG00000168014	ENSG00000168014.16	ENST00000313663	ENST00000313663.11	ENSP00000323339	C2CD3
ENSG00000168014	ENSG00000168014.16	ENST00000414160	ENST00000414160.6	ENSP00000388750	C2CD3
ENSG00000168014	ENSG00000168014.16	ENST00000538361	ENST00000538361.1	ENSP00000441742	C2CD3
ENSG00000168014	ENSG00000168014.16	ENST00000542484	ENST00000542484.1		C2CD3
ENSG00000168014	ENSG00000168014.16	ENST00000535645	ENST00000535645.1		C2CD3
ENSG00000168014	ENSG00000168014.16	ENST00000540057	ENST00000540057.1		C2CD3
ENSG00000168014	ENSG00000168014.16	ENST00000537285	ENST00000537285.1		C2CD3
ENSG00000168014	ENSG00000168014.16	ENST00000366334	ENST00000366334.3		C2CD3
ENSG00000168014	ENSG00000168014.16	ENST00000415191	ENST00000415191.6		C2CD3
ENSG00000168014	ENSG00000168014.16	ENST00000539061	ENST00000539061.5	ENSP00000445933	C2CD3
ENSG00000168014	ENSG00000168014.16	ENST00000436679	ENST00000436679.2		C2CD3
ENSG00000168014	ENSG00000168014.16	ENST00000541922	ENST00000541922.1		C2CD3
ENSG00000168014	ENSG00000168014.16	ENST00000535954	ENST00000535954.1	ENSP00000439343	C2CD3
ENSG00000168014	ENSG00000168014.16	ENST00000544293	ENST00000544293.1		C2CD3
ENSG00000168014	ENSG00000168014.16	ENST00000542930	ENST00000542930.1		C2CD3
ENSG00000168014	ENSG00000168014.16	ENST00000334126	ENST00000334126.11	ENSP00000334379	C2CD3
ENSG00000168672	ENSG00000168672.4	ENST00000304916	ENST00000304916.4	ENSP00000302578	LRATD2
ENSG00000168672	ENSG00000168672.4	ENST00000517458	ENST00000517458.1		LRATD2
ENSG00000168672	ENSG00000168672.4	ENST00000652209	ENST00000652209.1	ENSP00000498944	LRATD2
ENSG00000170456	ENSG00000170456.16	ENST00000389082	ENST00000389082.10	ENSP00000373734	DENND5B
ENSG00000170456	ENSG00000170456.16	ENST00000536562	ENST00000536562.5	ENSP00000444889	DENND5B
ENSG00000170456	ENSG00000170456.16	ENST00000537061	ENST00000537061.1		DENND5B
ENSG00000170456	ENSG00000170456.16	ENST00000354285	ENST00000354285.8	ENSP00000346238	DENND5B
ENSG00000170456	ENSG00000170456.16	ENST00000546299	ENST00000546299.1	ENSP00000442938	DENND5B
ENSG00000170456	ENSG00000170456.16	ENST00000545147	ENST00000545147.5		DENND5B
ENSG00000170456	ENSG00000170456.16	ENST00000544698	ENST00000544698.1	ENSP00000445113	DENND5B
ENSG00000171617	ENSG00000171617.14	ENST00000302351	ENST00000302351.8	ENSP00000306356	ENC1
ENSG00000171617	ENSG00000171617.14	ENST00000510316	ENST00000510316.5	ENSP00000423804	ENC1
ENSG00000171617	ENSG00000171617.14	ENST00000651128	ENST00000651128.1	ENSP00000499185	ENC1
ENSG00000171617	ENSG00000171617.14	ENST00000509284	ENST00000509284.1		ENC1
ENSG00000171617	ENSG00000171617.14	ENST00000508331	ENST00000508331.1	ENSP00000422943	ENC1
ENSG00000171617	ENSG00000171617.14	ENST00000509127	ENST00000509127.2	ENSP00000426889	ENC1
ENSG00000171617	ENSG00000171617.14	ENST00000537006	ENST00000537006.1	ENSP00000446289	ENC1
ENSG00000171617	ENSG00000171617.14	ENST00000618628	ENST00000618628.4	ENSP00000479101	ENC1
ENSG00000172216	ENSG00000172216.6	ENST00000303004	ENST00000303004.5	ENSP00000305422	CEBPB
ENSG00000172795	ENSG00000172795.16	ENST00000515408	ENST00000515408.5	ENSP00000425770	DCP2
ENSG00000172795	ENSG00000172795.16	ENST00000513585	ENST00000513585.5	ENSP00000424982	DCP2
ENSG00000172795	ENSG00000172795.16	ENST00000389063	ENST00000389063.3	ENSP00000373715	DCP2
ENSG00000172795	ENSG00000172795.16	ENST00000510046	ENST00000510046.1		DCP2
ENSG00000172795	ENSG00000172795.16	ENST00000504961	ENST00000504961.1		DCP2
ENSG00000172795	ENSG00000172795.16	ENST00000512751	ENST00000512751.5	ENSP00000427198	DCP2
ENSG00000172795	ENSG00000172795.16	ENST00000502635	ENST00000502635.1		DCP2
ENSG00000172795	ENSG00000172795.16	ENST00000508359	ENST00000508359.1		DCP2
ENSG00000173702	ENSG00000173702.7	ENST00000616727	ENST00000616727.4	ENSP00000485028	MUC13
ENSG00000173702	ENSG00000173702.7	ENST00000462728	ENST00000462728.1		MUC13
ENSG00000173702	ENSG00000173702.7	ENST00000478191	ENST00000478191.1	ENSP00000418660	MUC13
ENSG00000173702	ENSG00000173702.7	ENST00000490147	ENST00000490147.1		MUC13
ENSG00000173702	ENSG00000173702.7	ENST00000497378	ENST00000497378.1		MUC13
ENSG00000174243	ENSG00000174243.10	ENST00000308025	ENST00000308025.8	ENSP00000310723	DDX23
ENSG00000174243	ENSG00000174243.10	ENST00000550834	ENST00000550834.1	ENSP00000449657	DDX23
ENSG00000174243	ENSG00000174243.10	ENST00000551331	ENST00000551331.1		DDX23
ENSG00000174243	ENSG00000174243.10	ENST00000549795	ENST00000549795.5		DDX23
ENSG00000174243	ENSG00000174243.10	ENST00000547842	ENST00000547842.1		DDX23
ENSG00000174243	ENSG00000174243.10	ENST00000552802	ENST00000552802.5	ENSP00000448542	DDX23
ENSG00000174243	ENSG00000174243.10	ENST00000547290	ENST00000547290.1		DDX23
ENSG00000174243	ENSG00000174243.10	ENST00000553065	ENST00000553065.1		DDX23
ENSG00000174243	ENSG00000174243.10	ENST00000547135	ENST00000547135.5	ENSP00000446770	DDX23
ENSG00000174243	ENSG00000174243.10	ENST00000547165	ENST00000547165.5		DDX23
ENSG00000174243	ENSG00000174243.10	ENST00000552069	ENST00000552069.1		DDX23
ENSG00000174243	ENSG00000174243.10	ENST00000551189	ENST00000551189.1		DDX23
ENSG00000174243	ENSG00000174243.10	ENST00000553182	ENST00000553182.5		DDX23
ENSG00000174243	ENSG00000174243.10	ENST00000551098	ENST00000551098.5		DDX23
ENSG00000174243	ENSG00000174243.10	ENST00000552512	ENST00000552512.5	ENSP00000449639	DDX23
ENSG00000174243	ENSG00000174243.10	ENST00000552369	ENST00000552369.5		DDX23
ENSG00000174243	ENSG00000174243.10	ENST00000551468	ENST00000551468.1	ENSP00000446948	DDX23
ENSG00000174243	ENSG00000174243.10	ENST00000552555	ENST00000552555.1		DDX23
ENSG00000174695	ENSG00000174695.10	ENST00000502346	ENST00000502346.2	ENSP00000424707	TMEM167A
ENSG00000174695	ENSG00000174695.10	ENST00000511450	ENST00000511450.5		TMEM167A
ENSG00000174695	ENSG00000174695.10	ENST00000511118	ENST00000511118.1		TMEM167A
ENSG00000174695	ENSG00000174695.10	ENST00000504622	ENST00000504622.5		TMEM167A
ENSG00000174695	ENSG00000174695.10	ENST00000509770	ENST00000509770.1		TMEM167A
ENSG00000174695	ENSG00000174695.10	ENST00000503892	ENST00000503892.1		TMEM167A
ENSG00000175061	ENSG00000175061.18	ENST00000475947	ENST00000475947.7		SNHG29
ENSG00000175061	ENSG00000175061.18	ENST00000584177	ENST00000584177.5		SNHG29
ENSG00000175061	ENSG00000175061.18	ENST00000487066	ENST00000487066.6		SNHG29
ENSG00000175061	ENSG00000175061.18	ENST00000580180	ENST00000580180.6		SNHG29
ENSG00000175061	ENSG00000175061.18	ENST00000660020	ENST00000660020.1		SNHG29
ENSG00000175061	ENSG00000175061.18	ENST00000665646	ENST00000665646.1		SNHG29
ENSG00000175061	ENSG00000175061.18	ENST00000481898	ENST00000481898.5		SNHG29
ENSG00000175061	ENSG00000175061.18	ENST00000668333	ENST00000668333.1		SNHG29
ENSG00000175061	ENSG00000175061.18	ENST00000660419	ENST00000660419.1		SNHG29
ENSG00000175061	ENSG00000175061.18	ENST00000667979	ENST00000667979.1		SNHG29
ENSG00000175061	ENSG00000175061.18	ENST00000663781	ENST00000663781.1		SNHG29
ENSG00000175061	ENSG00000175061.18	ENST00000664939	ENST00000664939.1		SNHG29
ENSG00000175061	ENSG00000175061.18	ENST00000491009	ENST00000491009.6		SNHG29
ENSG00000175061	ENSG00000175061.18	ENST00000583400	ENST00000583400.7		SNHG29
ENSG00000175061	ENSG00000175061.18	ENST00000654778	ENST00000654778.1		SNHG29
ENSG00000175061	ENSG00000175061.18	ENST00000497774	ENST00000497774.6		SNHG29
ENSG00000175061	ENSG00000175061.18	ENST00000669136	ENST00000669136.1		SNHG29
ENSG00000175061	ENSG00000175061.18	ENST00000659884	ENST00000659884.1		SNHG29
ENSG00000175061	ENSG00000175061.18	ENST00000582911	ENST00000582911.5		SNHG29
ENSG00000175061	ENSG00000175061.18	ENST00000584141	ENST00000584141.5		SNHG29
ENSG00000175061	ENSG00000175061.18	ENST00000654561	ENST00000654561.1		SNHG29
ENSG00000175061	ENSG00000175061.18	ENST00000584926	ENST00000584926.5		SNHG29
ENSG00000175061	ENSG00000175061.18	ENST00000653954	ENST00000653954.1		SNHG29
ENSG00000175061	ENSG00000175061.18	ENST00000480811	ENST00000480811.6		SNHG29
ENSG00000175061	ENSG00000175061.18	ENST00000662869	ENST00000662869.1		SNHG29
ENSG00000175061	ENSG00000175061.18	ENST00000671170	ENST00000671170.1		SNHG29
ENSG00000175061	ENSG00000175061.18	ENST00000666215	ENST00000666215.1		SNHG29
ENSG00000175061	ENSG00000175061.18	ENST00000483140	ENST00000483140.6		SNHG29
ENSG00000175061	ENSG00000175061.18	ENST00000477249	ENST00000477249.7		SNHG29
ENSG00000175061	ENSG00000175061.18	ENST00000484836	ENST00000484836.2		SNHG29
ENSG00000175061	ENSG00000175061.18	ENST00000655540	ENST00000655540.1		SNHG29
ENSG00000175061	ENSG00000175061.18	ENST00000581361	ENST00000581361.5		SNHG29
ENSG00000175061	ENSG00000175061.18	ENST00000579473	ENST00000579473.6		SNHG29
ENSG00000175061	ENSG00000175061.18	ENST00000581718	ENST00000581718.6		SNHG29
ENSG00000175061	ENSG00000175061.18	ENST00000580770	ENST00000580770.5		SNHG29
ENSG00000175061	ENSG00000175061.18	ENST00000578757	ENST00000578757.5		SNHG29
ENSG00000175061	ENSG00000175061.18	ENST00000654356	ENST00000654356.1		SNHG29
ENSG00000175061	ENSG00000175061.18	ENST00000492250	ENST00000492250.5		SNHG29
ENSG00000175061	ENSG00000175061.18	ENST00000658116	ENST00000658116.1		SNHG29
ENSG00000175061	ENSG00000175061.18	ENST00000475953	ENST00000475953.5		SNHG29
ENSG00000175061	ENSG00000175061.18	ENST00000578380	ENST00000578380.6		SNHG29
ENSG00000175061	ENSG00000175061.18	ENST00000470491	ENST00000470491.6		SNHG29
ENSG00000175061	ENSG00000175061.18	ENST00000581913	ENST00000581913.5		SNHG29
ENSG00000175061	ENSG00000175061.18	ENST00000660462	ENST00000660462.1		SNHG29
ENSG00000175061	ENSG00000175061.18	ENST00000481027	ENST00000481027.5		SNHG29
ENSG00000175061	ENSG00000175061.18	ENST00000460249	ENST00000460249.5		SNHG29
ENSG00000175061	ENSG00000175061.18	ENST00000478103	ENST00000478103.6		SNHG29
ENSG00000175061	ENSG00000175061.18	ENST00000472367	ENST00000472367.5		SNHG29
ENSG00000175061	ENSG00000175061.18	ENST00000483588	ENST00000483588.2		SNHG29
ENSG00000175061	ENSG00000175061.18	ENST00000658943	ENST00000658943.1		SNHG29
ENSG00000175567	ENSG00000175567.10	ENST00000663595	ENST00000663595.1	ENSP00000499695	UCP2
ENSG00000175567	ENSG00000175567.10	ENST00000310473	ENST00000310473.9	ENSP00000312029	UCP2
ENSG00000175567	ENSG00000175567.10	ENST00000536983	ENST00000536983.5	ENSP00000441147	UCP2
ENSG00000175567	ENSG00000175567.10	ENST00000544615	ENST00000544615.5		UCP2
ENSG00000175567	ENSG00000175567.10	ENST00000545212	ENST00000545212.1	ENSP00000439706	UCP2
ENSG00000175567	ENSG00000175567.10	ENST00000545562	ENST00000545562.2		UCP2
ENSG00000175567	ENSG00000175567.10	ENST00000543714	ENST00000543714.5		UCP2
ENSG00000175567	ENSG00000175567.10	ENST00000539764	ENST00000539764.1	ENSP00000438230	UCP2
ENSG00000175567	ENSG00000175567.10	ENST00000542615	ENST00000542615.5		UCP2
ENSG00000175567	ENSG00000175567.10	ENST00000541027	ENST00000541027.5		UCP2
ENSG00000175567	ENSG00000175567.10	ENST00000539330	ENST00000539330.1		UCP2
ENSG00000177542	ENSG00000177542.11	ENST00000320230	ENST00000320230.9	ENSP00000322020	SLC25A22
ENSG00000177542	ENSG00000177542.11	ENST00000628067	ENST00000628067.3	ENSP00000486058	SLC25A22
ENSG00000177542	ENSG00000177542.11	ENST00000531214	ENST00000531214.5	ENSP00000437236	SLC25A22
ENSG00000177542	ENSG00000177542.11	ENST00000481290	ENST00000481290.5	ENSP00000431829	SLC25A22
ENSG00000177542	ENSG00000177542.11	ENST00000627843	ENST00000627843.2	ENSP00000486512	SLC25A22
ENSG00000177542	ENSG00000177542.11	ENST00000630809	ENST00000630809.2		SLC25A22
ENSG00000177542	ENSG00000177542.11	ENST00000531437	ENST00000531437.5	ENSP00000435862	SLC25A22
ENSG00000177542	ENSG00000177542.11	ENST00000625419	ENST00000625419.2	ENSP00000485719	SLC25A22
ENSG00000177542	ENSG00000177542.11	ENST00000532484	ENST00000532484.5	ENSP00000431466	SLC25A22
ENSG00000177542	ENSG00000177542.11	ENST00000528606	ENST00000528606.5	ENSP00000437045	SLC25A22
ENSG00000177542	ENSG00000177542.11	ENST00000529351	ENST00000529351.5	ENSP00000432222	SLC25A22
ENSG00000177542	ENSG00000177542.11	ENST00000533385	ENST00000533385.5	ENSP00000434287	SLC25A22
ENSG00000177542	ENSG00000177542.11	ENST00000531534	ENST00000531534.5	ENSP00000435402	SLC25A22
ENSG00000177542	ENSG00000177542.11	ENST00000531514	ENST00000531514.5	ENSP00000433780	SLC25A22
ENSG00000177542	ENSG00000177542.11	ENST00000527723	ENST00000527723.5	ENSP00000434479	SLC25A22
ENSG00000177542	ENSG00000177542.11	ENST00000526152	ENST00000526152.5	ENSP00000436745	SLC25A22
ENSG00000177542	ENSG00000177542.11	ENST00000527734	ENST00000527734.5	ENSP00000433655	SLC25A22
ENSG00000177542	ENSG00000177542.11	ENST00000625752	ENST00000625752.2	ENSP00000487237	SLC25A22
ENSG00000177542	ENSG00000177542.11	ENST00000456706	ENST00000456706.6	ENSP00000392749	SLC25A22
ENSG00000177542	ENSG00000177542.11	ENST00000528936	ENST00000528936.5	ENSP00000432817	SLC25A22
ENSG00000177542	ENSG00000177542.11	ENST00000524891	ENST00000524891.5		SLC25A22
ENSG00000177542	ENSG00000177542.11	ENST00000629634	ENST00000629634.2	ENSP00000486434	SLC25A22
ENSG00000177542	ENSG00000177542.11	ENST00000625316	ENST00000625316.2		SLC25A22
ENSG00000177542	ENSG00000177542.11	ENST00000529066	ENST00000529066.5	ENSP00000433028	SLC25A22
ENSG00000177542	ENSG00000177542.11	ENST00000532361	ENST00000532361.5		SLC25A22
ENSG00000177542	ENSG00000177542.11	ENST00000527127	ENST00000527127.5		SLC25A22
ENSG00000177542	ENSG00000177542.11	ENST00000525010	ENST00000525010.5		SLC25A22
ENSG00000177542	ENSG00000177542.11	ENST00000532459	ENST00000532459.5		SLC25A22
ENSG00000177542	ENSG00000177542.11	ENST00000525644	ENST00000525644.3		SLC25A22
ENSG00000177542	ENSG00000177542.11	ENST00000629602	ENST00000629602.1		SLC25A22
ENSG00000177542	ENSG00000177542.11	ENST00000530360	ENST00000530360.2	ENSP00000434850	SLC25A22
ENSG00000177606	ENSG00000177606.7	ENST00000371222	ENST00000371222.4	ENSP00000360266	JUN
ENSG00000180398	ENSG00000180398.13	ENST00000409105	ENST00000409105.5	ENSP00000386651	MCFD2
ENSG00000180398	ENSG00000180398.13	ENST00000409913	ENST00000409913.5	ENSP00000386941	MCFD2
ENSG00000180398	ENSG00000180398.13	ENST00000319466	ENST00000319466.9	ENSP00000317271	MCFD2
ENSG00000180398	ENSG00000180398.13	ENST00000409800	ENST00000409800.5	ENSP00000387202	MCFD2
ENSG00000180398	ENSG00000180398.13	ENST00000649435	ENST00000649435.1	ENSP00000498024	MCFD2
ENSG00000180398	ENSG00000180398.13	ENST00000493804	ENST00000493804.1		MCFD2
ENSG00000180398	ENSG00000180398.13	ENST00000409207	ENST00000409207.5	ENSP00000386386	MCFD2
ENSG00000180398	ENSG00000180398.13	ENST00000470873	ENST00000470873.1		MCFD2
ENSG00000180398	ENSG00000180398.13	ENST00000409973	ENST00000409973.5	ENSP00000386279	MCFD2
ENSG00000180398	ENSG00000180398.13	ENST00000409147	ENST00000409147.1	ENSP00000387082	MCFD2
ENSG00000180398	ENSG00000180398.13	ENST00000409218	ENST00000409218.5	ENSP00000386261	MCFD2
ENSG00000180398	ENSG00000180398.13	ENST00000412438	ENST00000412438.5	ENSP00000402717	MCFD2
ENSG00000180398	ENSG00000180398.13	ENST00000434262	ENST00000434262.1	ENSP00000387360	MCFD2
ENSG00000180398	ENSG00000180398.13	ENST00000477791	ENST00000477791.5		MCFD2
ENSG00000180398	ENSG00000180398.13	ENST00000479225	ENST00000479225.1		MCFD2
ENSG00000180398	ENSG00000180398.13	ENST00000417180	ENST00000417180.1	ENSP00000387541	MCFD2
ENSG00000180398	ENSG00000180398.13	ENST00000487121	ENST00000487121.1		MCFD2
ENSG00000180398	ENSG00000180398.13	ENST00000444761	ENST00000444761.6	ENSP00000394647	MCFD2
ENSG00000180667	ENSG00000180667.10	ENST00000315927	ENST00000315927.8	ENSP00000326813	YOD1
ENSG00000180667	ENSG00000180667.10	ENST00000367084	ENST00000367084.1	ENSP00000356051	YOD1
ENSG00000182628	ENSG00000182628.13	ENST00000330137	ENST00000330137.12	ENSP00000333433	SKA2
ENSG00000182628	ENSG00000182628.13	ENST00000580541	ENST00000580541.1	ENSP00000462197	SKA2
ENSG00000182628	ENSG00000182628.13	ENST00000578105	ENST00000578105.1	ENSP00000462918	SKA2
ENSG00000182628	ENSG00000182628.13	ENST00000578519	ENST00000578519.5	ENSP00000464558	SKA2
ENSG00000182628	ENSG00000182628.13	ENST00000583927	ENST00000583927.1		SKA2
ENSG00000182628	ENSG00000182628.13	ENST00000581068	ENST00000581068.5	ENSP00000462220	SKA2
ENSG00000182628	ENSG00000182628.13	ENST00000437036	ENST00000437036.6	ENSP00000411231	SKA2
ENSG00000182628	ENSG00000182628.13	ENST00000583380	ENST00000583380.5	ENSP00000462574	SKA2
ENSG00000182628	ENSG00000182628.13	ENST00000583976	ENST00000583976.1	ENSP00000463167	SKA2
ENSG00000182628	ENSG00000182628.13	ENST00000584089	ENST00000584089.1	ENSP00000463315	SKA2
ENSG00000182899	ENSG00000182899.17	ENST00000485439	ENST00000485439.5		RPL35A
ENSG00000182899	ENSG00000182899.17	ENST00000448864	ENST00000448864.6	ENSP00000393393	RPL35A
ENSG00000182899	ENSG00000182899.17	ENST00000647248	ENST00000647248.2	ENSP00000495672	RPL35A
ENSG00000182899	ENSG00000182899.17	ENST00000642387	ENST00000642387.1		RPL35A
ENSG00000182899	ENSG00000182899.17	ENST00000642148	ENST00000642148.1		RPL35A
ENSG00000182899	ENSG00000182899.17	ENST00000496582	ENST00000496582.5		RPL35A
ENSG00000182899	ENSG00000182899.17	ENST00000329092	ENST00000329092.12		RPL35A
ENSG00000182899	ENSG00000182899.17	ENST00000429437	ENST00000429437.5	ENSP00000398058	RPL35A
ENSG00000182899	ENSG00000182899.17	ENST00000442341	ENST00000442341.5	ENSP00000387688	RPL35A
ENSG00000182899	ENSG00000182899.17	ENST00000439255	ENST00000439255.1	ENSP00000410683	RPL35A
ENSG00000182899	ENSG00000182899.17	ENST00000474640	ENST00000474640.1		RPL35A
ENSG00000184117	ENSG00000184117.12	ENST00000216121	ENST00000216121.12	ENSP00000216121	NIPSNAP1
ENSG00000184117	ENSG00000184117.12	ENST00000437094	ENST00000437094.5	ENSP00000403448	NIPSNAP1
ENSG00000184117	ENSG00000184117.12	ENST00000415100	ENST00000415100.5	ENSP00000407851	NIPSNAP1
ENSG00000184117	ENSG00000184117.12	ENST00000455496	ENST00000455496.1	ENSP00000404227	NIPSNAP1
ENSG00000184117	ENSG00000184117.12	ENST00000496944	ENST00000496944.1		NIPSNAP1
ENSG00000184117	ENSG00000184117.12	ENST00000494966	ENST00000494966.1		NIPSNAP1
ENSG00000184254	ENSG00000184254.17	ENST00000561338	ENST00000561338.5	ENSP00000452789	ALDH1A3
ENSG00000184254	ENSG00000184254.17	ENST00000329841	ENST00000329841.10	ENSP00000332256	ALDH1A3
ENSG00000184254	ENSG00000184254.17	ENST00000558033	ENST00000558033.5	ENSP00000454107	ALDH1A3
ENSG00000184254	ENSG00000184254.17	ENST00000557963	ENST00000557963.1	ENSP00000453328	ALDH1A3
ENSG00000184254	ENSG00000184254.17	ENST00000560555	ENST00000560555.1		ALDH1A3
ENSG00000184254	ENSG00000184254.17	ENST00000346623	ENST00000346623.6	ENSP00000343294	ALDH1A3
ENSG00000184254	ENSG00000184254.17	ENST00000558869	ENST00000558869.1		ALDH1A3
ENSG00000184307	ENSG00000184307.15	ENST00000330212	ENST00000330212.7	ENSP00000330485	ZDHHC23
ENSG00000184307	ENSG00000184307.15	ENST00000498275	ENST00000498275.5	ENSP00000417840	ZDHHC23
ENSG00000184307	ENSG00000184307.15	ENST00000478793	ENST00000478793.1	ENSP00000420251	ZDHHC23
ENSG00000184307	ENSG00000184307.15	ENST00000491556	ENST00000491556.1	ENSP00000420292	ZDHHC23
ENSG00000184307	ENSG00000184307.15	ENST00000638807	ENST00000638807.1	ENSP00000492287	ZDHHC23
ENSG00000184307	ENSG00000184307.15	ENST00000488129	ENST00000488129.1		ZDHHC23
ENSG00000184307	ENSG00000184307.15	ENST00000496083	ENST00000496083.1	ENSP00000417579	ZDHHC23
ENSG00000184307	ENSG00000184307.15	ENST00000651463	ENST00000651463.1	ENSP00000498556	ZDHHC23
ENSG00000185896	ENSG00000185896.11	ENST00000332556	ENST00000332556.5	ENSP00000333298	LAMP1
ENSG00000185896	ENSG00000185896.11	ENST00000472564	ENST00000472564.1		LAMP1
ENSG00000185896	ENSG00000185896.11	ENST00000471046	ENST00000471046.1		LAMP1
ENSG00000187109	ENSG00000187109.14	ENST00000618691	ENST00000618691.5	ENSP00000477538	NAP1L1
ENSG00000187109	ENSG00000187109.14	ENST00000552056	ENST00000552056.5	ENSP00000450236	NAP1L1
ENSG00000187109	ENSG00000187109.14	ENST00000393263	ENST00000393263.7	ENSP00000376947	NAP1L1
ENSG00000187109	ENSG00000187109.14	ENST00000431879	ENST00000431879.7	ENSP00000409795	NAP1L1
ENSG00000187109	ENSG00000187109.14	ENST00000552147	ENST00000552147.5	ENSP00000446804	NAP1L1
ENSG00000187109	ENSG00000187109.14	ENST00000547773	ENST00000547773.5	ENSP00000448167	NAP1L1
ENSG00000187109	ENSG00000187109.14	ENST00000552013	ENST00000552013.1		NAP1L1
ENSG00000187109	ENSG00000187109.14	ENST00000544816	ENST00000544816.5	ENSP00000437507	NAP1L1
ENSG00000187109	ENSG00000187109.14	ENST00000542344	ENST00000542344.5	ENSP00000444759	NAP1L1
ENSG00000187109	ENSG00000187109.14	ENST00000535020	ENST00000535020.6	ENSP00000445008	NAP1L1
ENSG00000187109	ENSG00000187109.14	ENST00000549596	ENST00000549596.5	ENSP00000447793	NAP1L1
ENSG00000187109	ENSG00000187109.14	ENST00000547993	ENST00000547993.5		NAP1L1
ENSG00000187109	ENSG00000187109.14	ENST00000547969	ENST00000547969.5		NAP1L1
ENSG00000187109	ENSG00000187109.14	ENST00000552342	ENST00000552342.5	ENSP00000447196	NAP1L1
ENSG00000187109	ENSG00000187109.14	ENST00000547529	ENST00000547529.6	ENSP00000446520	NAP1L1
ENSG00000187109	ENSG00000187109.14	ENST00000548044	ENST00000548044.5	ENSP00000449649	NAP1L1
ENSG00000187109	ENSG00000187109.14	ENST00000550934	ENST00000550934.5	ENSP00000448133	NAP1L1
ENSG00000187109	ENSG00000187109.14	ENST00000551992	ENST00000551992.5	ENSP00000448764	NAP1L1
ENSG00000187109	ENSG00000187109.14	ENST00000548273	ENST00000548273.5	ENSP00000446787	NAP1L1
ENSG00000187109	ENSG00000187109.14	ENST00000551600	ENST00000551600.5	ENSP00000448836	NAP1L1
ENSG00000187109	ENSG00000187109.14	ENST00000547704	ENST00000547704.5	ENSP00000446756	NAP1L1
ENSG00000187109	ENSG00000187109.14	ENST00000551524	ENST00000551524.5	ENSP00000448661	NAP1L1
ENSG00000187109	ENSG00000187109.14	ENST00000549988	ENST00000549988.5		NAP1L1
ENSG00000187109	ENSG00000187109.14	ENST00000547479	ENST00000547479.5	ENSP00000449333	NAP1L1
ENSG00000187109	ENSG00000187109.14	ENST00000549479	ENST00000549479.1		NAP1L1
ENSG00000187109	ENSG00000187109.14	ENST00000551500	ENST00000551500.1		NAP1L1
ENSG00000187109	ENSG00000187109.14	ENST00000261182	ENST00000261182.12	ENSP00000261182	NAP1L1
ENSG00000188130	ENSG00000188130.14	ENST00000497036	ENST00000497036.5		MAPK12
ENSG00000188130	ENSG00000188130.14	ENST00000395780	ENST00000395780.5	ENSP00000379126	MAPK12
ENSG00000188130	ENSG00000188130.14	ENST00000488504	ENST00000488504.5		MAPK12
ENSG00000188130	ENSG00000188130.14	ENST00000215659	ENST00000215659.13	ENSP00000215659	MAPK12
ENSG00000188130	ENSG00000188130.14	ENST00000467891	ENST00000467891.5		MAPK12
ENSG00000188130	ENSG00000188130.14	ENST00000496942	ENST00000496942.5		MAPK12
ENSG00000188130	ENSG00000188130.14	ENST00000482969	ENST00000482969.5		MAPK12
ENSG00000188130	ENSG00000188130.14	ENST00000497738	ENST00000497738.1		MAPK12
ENSG00000188130	ENSG00000188130.14	ENST00000492218	ENST00000492218.1		MAPK12
ENSG00000188130	ENSG00000188130.14	ENST00000395778	ENST00000395778.3	ENSP00000379124	MAPK12
ENSG00000188130	ENSG00000188130.14	ENST00000622558	ENST00000622558.4	ENSP00000479972	MAPK12
ENSG00000196154	ENSG00000196154.12	ENST00000368715	ENST00000368715.5	ENSP00000357704	S100A4
ENSG00000196154	ENSG00000196154.12	ENST00000481009	ENST00000481009.1		S100A4
ENSG00000196154	ENSG00000196154.12	ENST00000354332	ENST00000354332.8	ENSP00000346294	S100A4
ENSG00000196154	ENSG00000196154.12	ENST00000468373	ENST00000468373.1		S100A4
ENSG00000196154	ENSG00000196154.12	ENST00000368716	ENST00000368716.9	ENSP00000357705	S100A4
ENSG00000196154	ENSG00000196154.12	ENST00000368714	ENST00000368714.1	ENSP00000357703	S100A4
ENSG00000196411	ENSG00000196411.10	ENST00000360620	ENST00000360620.7	ENSP00000353833	EPHB4
ENSG00000196411	ENSG00000196411.10	ENST00000358173	ENST00000358173.8	ENSP00000350896	EPHB4
ENSG00000196411	ENSG00000196411.10	ENST00000487222	ENST00000487222.5		EPHB4
ENSG00000196411	ENSG00000196411.10	ENST00000492403	ENST00000492403.1		EPHB4
ENSG00000196411	ENSG00000196411.10	ENST00000478459	ENST00000478459.5		EPHB4
ENSG00000196411	ENSG00000196411.10	ENST00000467515	ENST00000467515.1		EPHB4
ENSG00000196411	ENSG00000196411.10	ENST00000477446	ENST00000477446.5		EPHB4
ENSG00000196411	ENSG00000196411.10	ENST00000489808	ENST00000489808.1		EPHB4
ENSG00000196411	ENSG00000196411.10	ENST00000492878	ENST00000492878.1		EPHB4
ENSG00000196411	ENSG00000196411.10	ENST00000616502	ENST00000616502.4	ENSP00000482702	EPHB4
ENSG00000196715	ENSG00000196715.7	ENST00000648187	ENST00000648187.1	ENSP00000497458	VKORC1L1
ENSG00000196715	ENSG00000196715.7	ENST00000360768	ENST00000360768.5	ENSP00000353998	VKORC1L1
ENSG00000196715	ENSG00000196715.7	ENST00000434382	ENST00000434382.2	ENSP00000403077	VKORC1L1
ENSG00000196715	ENSG00000196715.7	ENST00000648179	ENST00000648179.1	ENSP00000497394	VKORC1L1
ENSG00000197063	ENSG00000197063.11	ENST00000357736	ENST00000357736.9	ENSP00000350369	MAFG
ENSG00000197063	ENSG00000197063.11	ENST00000392366	ENST00000392366.7	ENSP00000376173	MAFG
ENSG00000197063	ENSG00000197063.11	ENST00000574686	ENST00000574686.1	ENSP00000459634	MAFG
ENSG00000197261	ENSG00000197261.11	ENST00000529246	ENST00000529246.3	ENSP00000434602	C6orf141
ENSG00000197261	ENSG00000197261.11	ENST00000414696	ENST00000414696.5	ENSP00000436754	C6orf141
ENSG00000197261	ENSG00000197261.11	ENST00000371194	ENST00000371194.7	ENSP00000431184	C6orf141
ENSG00000197261	ENSG00000197261.11	ENST00000424426	ENST00000424426.1		C6orf141
ENSG00000197261	ENSG00000197261.11	ENST00000415078	ENST00000415078.1	ENSP00000434131	C6orf141
ENSG00000197261	ENSG00000197261.11	ENST00000526429	ENST00000526429.1		C6orf141
ENSG00000197261	ENSG00000197261.11	ENST00000530382	ENST00000530382.1		C6orf141
ENSG00000197747	ENSG00000197747.9	ENST00000368811	ENST00000368811.8	ENSP00000357801	S100A10
ENSG00000197747	ENSG00000197747.9	ENST00000368809	ENST00000368809.1	ENSP00000357799	S100A10
ENSG00000197747	ENSG00000197747.9	ENST00000478574	ENST00000478574.5		S100A10
ENSG00000197747	ENSG00000197747.9	ENST00000478348	ENST00000478348.1		S100A10
ENSG00000197930	ENSG00000197930.13	ENST00000395686	ENST00000395686.8	ENSP00000379042	ERO1A
ENSG00000197930	ENSG00000197930.13	ENST00000553714	ENST00000553714.1		ERO1A
ENSG00000197930	ENSG00000197930.13	ENST00000554019	ENST00000554019.5	ENSP00000451204	ERO1A
ENSG00000197930	ENSG00000197930.13	ENST00000556039	ENST00000556039.5	ENSP00000452020	ERO1A
ENSG00000197930	ENSG00000197930.13	ENST00000555069	ENST00000555069.1		ERO1A
ENSG00000197930	ENSG00000197930.13	ENST00000556358	ENST00000556358.5	ENSP00000450655	ERO1A
ENSG00000197930	ENSG00000197930.13	ENST00000556769	ENST00000556769.1		ERO1A
ENSG00000197930	ENSG00000197930.13	ENST00000554251	ENST00000554251.5	ENSP00000452269	ERO1A
ENSG00000197930	ENSG00000197930.13	ENST00000557178	ENST00000557178.1		ERO1A
ENSG00000197930	ENSG00000197930.13	ENST00000556223	ENST00000556223.1	ENSP00000452093	ERO1A
ENSG00000197930	ENSG00000197930.13	ENST00000629528	ENST00000629528.2	ENSP00000487101	ERO1A
ENSG00000197958	ENSG00000197958.13	ENST00000361436	ENST00000361436.10	ENSP00000354739	RPL12
ENSG00000197958	ENSG00000197958.13	ENST00000497825	ENST00000497825.5		RPL12
ENSG00000197958	ENSG00000197958.13	ENST00000497322	ENST00000497322.1		RPL12
ENSG00000197958	ENSG00000197958.13	ENST00000483598	ENST00000483598.1		RPL12
ENSG00000197958	ENSG00000197958.13	ENST00000536368	ENST00000536368.1	ENSP00000441179	RPL12
ENSG00000198840	ENSG00000198840.2	ENST00000361227	ENST00000361227.2	ENSP00000355206	MT-ND3
ENSG00000198888	ENSG00000198888.2	ENST00000361390	ENST00000361390.2	ENSP00000354687	MT-ND1
ENSG00000198918	ENSG00000198918.8	ENST00000477403	ENST00000477403.1		RPL39
ENSG00000198918	ENSG00000198918.8	ENST00000468844	ENST00000468844.1		RPL39
ENSG00000198918	ENSG00000198918.8	ENST00000361575	ENST00000361575.4	ENSP00000355315	RPL39
ENSG00000198938	ENSG00000198938.2	ENST00000362079	ENST00000362079.2	ENSP00000354982	MT-CO3
ENSG00000198959	ENSG00000198959.12	ENST00000361475	ENST00000361475.7	ENSP00000355330	TGM2
ENSG00000198959	ENSG00000198959.12	ENST00000469269	ENST00000469269.1		TGM2
ENSG00000198959	ENSG00000198959.12	ENST00000468262	ENST00000468262.5		TGM2
ENSG00000198959	ENSG00000198959.12	ENST00000474777	ENST00000474777.1		TGM2
ENSG00000198959	ENSG00000198959.12	ENST00000373403	ENST00000373403.7	ENSP00000362502	TGM2
ENSG00000198959	ENSG00000198959.12	ENST00000453095	ENST00000453095.1	ENSP00000387642	TGM2
ENSG00000204116	ENSG00000204116.11	ENST00000373504	ENST00000373504.10	ENSP00000362603	CHIC1
ENSG00000204116	ENSG00000204116.11	ENST00000373502	ENST00000373502.9	ENSP00000362601	CHIC1
ENSG00000204116	ENSG00000204116.11	ENST00000498407	ENST00000498407.5	ENSP00000432985	CHIC1
ENSG00000204116	ENSG00000204116.11	ENST00000498318	ENST00000498318.1	ENSP00000473482	CHIC1
ENSG00000204899	ENSG00000204899.6	ENST00000377818	ENST00000377818.4	ENSP00000367049	MZT1
ENSG00000205339	ENSG00000205339.10	ENST00000379719	ENST00000379719.8	ENSP00000369042	IPO7
ENSG00000205339	ENSG00000205339.10	ENST00000533233	ENST00000533233.1	ENSP00000433313	IPO7
ENSG00000205339	ENSG00000205339.10	ENST00000527431	ENST00000527431.1	ENSP00000435235	IPO7
ENSG00000205339	ENSG00000205339.10	ENST00000533680	ENST00000533680.1		IPO7
ENSG00000205339	ENSG00000205339.10	ENST00000528833	ENST00000528833.1		IPO7
ENSG00000205339	ENSG00000205339.10	ENST00000531235	ENST00000531235.1		IPO7
ENSG00000205339	ENSG00000205339.10	ENST00000530037	ENST00000530037.1		IPO7
ENSG00000205339	ENSG00000205339.10	ENST00000630083	ENST00000630083.1	ENSP00000486575	IPO7
ENSG00000205517	ENSG00000205517.12	ENST00000562663	ENST00000562663.5	ENSP00000454678	RGL3
ENSG00000205517	ENSG00000205517.12	ENST00000563726	ENST00000563726.5	ENSP00000455922	RGL3
ENSG00000205517	ENSG00000205517.12	ENST00000566153	ENST00000566153.5		RGL3
ENSG00000205517	ENSG00000205517.12	ENST00000380456	ENST00000380456.7	ENSP00000369823	RGL3
ENSG00000205517	ENSG00000205517.12	ENST00000568628	ENST00000568628.5		RGL3
ENSG00000205517	ENSG00000205517.12	ENST00000393423	ENST00000393423.7	ENSP00000377075	RGL3
ENSG00000205517	ENSG00000205517.12	ENST00000566919	ENST00000566919.1		RGL3
ENSG00000205517	ENSG00000205517.12	ENST00000589032	ENST00000589032.1	ENSP00000466669	RGL3
ENSG00000205517	ENSG00000205517.12	ENST00000453604	ENST00000453604.6		RGL3
ENSG00000205517	ENSG00000205517.12	ENST00000565895	ENST00000565895.1		RGL3
ENSG00000205517	ENSG00000205517.12	ENST00000569439	ENST00000569439.5		RGL3
ENSG00000205517	ENSG00000205517.12	ENST00000561687	ENST00000561687.1		RGL3
ENSG00000205517	ENSG00000205517.12	ENST00000567431	ENST00000567431.5	ENSP00000464876	RGL3
ENSG00000205517	ENSG00000205517.12	ENST00000563436	ENST00000563436.1		RGL3
ENSG00000205517	ENSG00000205517.12	ENST00000567080	ENST00000567080.1	ENSP00000456429	RGL3
ENSG00000205517	ENSG00000205517.12	ENST00000568420	ENST00000568420.1		RGL3
ENSG00000205517	ENSG00000205517.12	ENST00000561570	ENST00000561570.1		RGL3
ENSG00000234741	ENSG00000234741.8	ENST00000651080	ENST00000651080.1		GAS5
ENSG00000234741	ENSG00000234741.8	ENST00000449289	ENST00000449289.5		GAS5
ENSG00000234741	ENSG00000234741.8	ENST00000414075	ENST00000414075.5		GAS5
ENSG00000234741	ENSG00000234741.8	ENST00000448718	ENST00000448718.5		GAS5
ENSG00000234741	ENSG00000234741.8	ENST00000436285	ENST00000436285.5		GAS5
ENSG00000234741	ENSG00000234741.8	ENST00000456812	ENST00000456812.6		GAS5
ENSG00000234741	ENSG00000234741.8	ENST00000452197	ENST00000452197.5		GAS5
ENSG00000234741	ENSG00000234741.8	ENST00000450589	ENST00000450589.5		GAS5
ENSG00000234741	ENSG00000234741.8	ENST00000412059	ENST00000412059.5		GAS5
ENSG00000234741	ENSG00000234741.8	ENST00000431268	ENST00000431268.5		GAS5
ENSG00000234741	ENSG00000234741.8	ENST00000436656	ENST00000436656.5		GAS5
ENSG00000234741	ENSG00000234741.8	ENST00000430245	ENST00000430245.5		GAS5
ENSG00000234741	ENSG00000234741.8	ENST00000454813	ENST00000454813.1		GAS5
ENSG00000234741	ENSG00000234741.8	ENST00000422183	ENST00000422183.5		GAS5
ENSG00000234741	ENSG00000234741.8	ENST00000422207	ENST00000422207.5		GAS5
ENSG00000234741	ENSG00000234741.8	ENST00000454068	ENST00000454068.5		GAS5
ENSG00000234741	ENSG00000234741.8	ENST00000650796	ENST00000650796.1		GAS5
ENSG00000234741	ENSG00000234741.8	ENST00000444470	ENST00000444470.5		GAS5
ENSG00000234741	ENSG00000234741.8	ENST00000434796	ENST00000434796.5		GAS5
ENSG00000234741	ENSG00000234741.8	ENST00000449589	ENST00000449589.5		GAS5
ENSG00000234741	ENSG00000234741.8	ENST00000451607	ENST00000451607.5		GAS5
ENSG00000234741	ENSG00000234741.8	ENST00000422008	ENST00000422008.5		GAS5
ENSG00000234741	ENSG00000234741.8	ENST00000442067	ENST00000442067.5		GAS5
ENSG00000234741	ENSG00000234741.8	ENST00000455838	ENST00000455838.5		GAS5
ENSG00000234741	ENSG00000234741.8	ENST00000416952	ENST00000416952.5		GAS5
ENSG00000234741	ENSG00000234741.8	ENST00000432536	ENST00000432536.5		GAS5
ENSG00000234741	ENSG00000234741.8	ENST00000456293	ENST00000456293.5		GAS5
ENSG00000234741	ENSG00000234741.8	ENST00000443799	ENST00000443799.5		GAS5
ENSG00000234741	ENSG00000234741.8	ENST00000421068	ENST00000421068.5		GAS5
ENSG00000234741	ENSG00000234741.8	ENST00000425771	ENST00000425771.5		GAS5
ENSG00000234741	ENSG00000234741.8	ENST00000458220	ENST00000458220.1		GAS5
ENSG00000234771	ENSG00000234771.3	ENST00000418747	ENST00000418747.2		SLC25A25-AS1
ENSG00000244398	ENSG00000244398.1	ENST00000459748	ENST00000459748.1		AC116533.1
ENSG00000244462	ENSG00000244462.8	ENST00000374114	ENST00000374114.8	ENSP00000363228	RBM12
ENSG00000244462	ENSG00000244462.8	ENST00000359646	ENST00000359646.1	ENSP00000352668	RBM12
ENSG00000244462	ENSG00000244462.8	ENST00000374104	ENST00000374104.7	ENSP00000363217	RBM12
ENSG00000244462	ENSG00000244462.8	ENST00000424458	ENST00000424458.5	ENSP00000411036	RBM12
ENSG00000244462	ENSG00000244462.8	ENST00000431148	ENST00000431148.1	ENSP00000392642	RBM12
ENSG00000244462	ENSG00000244462.8	ENST00000435161	ENST00000435161.1	ENSP00000411692	RBM12
ENSG00000272141	ENSG00000272141.1	ENST00000606993	ENST00000606993.1		AL390719.2
